# Supplementary material for: Quantifying evidence toward pathogenicity for rare phenotypes: The case of succinate dehydrogenase genes, SDHB and SDHD
Source: Genet Med. 2022 Jan;24(1):41–50. doi: 10.1016/j.gim.2021.08.004 (PMC8759765; doi:10.1016/j.gim.2021.08.004)
Supplement: Supplemental Tables 1-8 [file mmc1.xlsx]

## Sheet: Summary
Supplementary Tables
SupTable1_SensitivityAnalysis	Supplementary Table 1: Sensitivity Analysis for Maximum Tolerated Allele Frequency Impact of variation of estimates for prevalence (lifetime risk), penetrance and allelic heterogeneity on (i) Maximum tolerated allele frequency (MTAF) and (ii) maximum allele count (95% UCI) for populations of size 2504 (1000 Genomes Project Phase 3 population), 51377 (WES gnomAD NFE non-cancer population), 118479 …
SupTable2_Variant_Counts	Supplementary Table 2: Case Control Variant Counts Low frequency SDHB/SDHD missense variants detected in five case series, with gnomAD and 1000Genomes frequencies, Revel score and ClinVar classification
SupTable3_SubStudy_PGVRMVLRs	Supplementary Table 3: Pan Gene Very Rare Missense Variant Likelihood Ratios (PG-VRMV-LR) for sub studies PG-VRMV-LRs for SDHB and SDHD variants in five different case series compared to the gnomAD NFE non-cancer population. TCGA : The Cancer Genome Atlas, PCC/PGL: paraganglioma/phaeochromocytoma
SupTable4_Subphenotypic data	Supplementary Table 4: Individual Level clinical subphenotypic data Data from 709 PCC/PGL used to derive clinical subphenotype likelihood ratios (SP-LR), including (i) tumour location (head-and-neck/thoraco-abdominal), (ii) malignant behaviour (invasive/non-invasive), (iii) tumour number (multiple/single), (iv) family history (familial/isolated) and (v) age at diagnosis. PCC/PGL: paraganglioma/ph…
SupTable5_Clincal_LRs	Supplementary Table 5: Clinical subphenotypiclikelihood Ratios Clinical subphenotype likelihood ratios (SP-LR) for truncating/missense/all variants for (i) tumour location (head-and-neck/thoraco-abdominal), (ii) malignant behaviour (invasive/non-invasive), (iii) tumour number (multiple/single), (iv) family history (familial/isolated) and (v) age at diagnosis. PCC/PGL: paraganglioma/phaeochromocyt…
SupTable6_IHC studies	Supplementary Table 6: SDHB Immunohistochemistry staining SDHB immunohistochemistry (IHC) staining in PCC/PGL cases with germline pathogenic variants in SDHB, SDHC, SDHD, RET, VHL, NF1. From van Nederveen et al 2009.
SupTable7_SSF studies	Supplementary Table 7: SDH Succinate:Fumarate ratio (SSF) Frequency of germline rare and pathogenic variants in SDHA, SDHB, SDHC and SDHD for 196 PCC/PGL cases with SSF>97 and SSF<97 (14 cases with variants of uncertain significance excluded). From Richter et al 2018
SupTable8_ExampleVariants	Supplementary Table 8: Example Variants Presentation of exemplar clinical and molecular data for three hypothetical variants, illustrating evidence of summing of log likelihood ratios using the Bayesian points-based adaptation to the ACMG variant classification framework (Tavtigian et al 2020/Garrett et al 2020). LR: likelihood ratio, LLR: log likelihood ratio (base 2.08), PCC/PGL: paraganglioma/…

## Sheet: SupTable1_SensitivityAnalysis
Population size: 2504					Population size: 51377					Population size: 118479					Population size: 500,000
prevalence	penetrance	max_allelic	mtaf	max_ac	prevalence	penetrance	max_allelic	mtaf	max_ac	prevalence	penetrance	max_allelic	mtaf	max_ac	prevalence	penetrance	max_allelic	mtaf	max_ac
2000	0.1	0.001	2.5e-06	0	2000	0.1	0.001	2.5e-06	1	2000	0.1	0.001	2.5e-06	2	2000	0.1	0.001	2.5e-06	5
2000	0.1	0.002	5e-06	0	2000	0.1	0.002	5e-06	2	2000	0.1	0.002	5e-06	3	2000	0.1	0.002	5e-06	9
2000	0.1	0.003	7.5e-06	0	2000	0.1	0.003	7.5e-06	2	2000	0.1	0.003	7.5e-06	4	2000	0.1	0.003	7.5e-06	12
2000	0.1	0.004	1e-05	0	2000	0.1	0.004	1e-05	3	2000	0.1	0.004	1e-05	5	2000	0.1	0.004	1e-05	15
2000	0.1	0.005	1.25e-05	1	2000	0.1	0.005	1.25e-05	3	2000	0.1	0.005	1.25e-05	6	2000	0.1	0.005	1.25e-05	19
2000	0.1	0.006	1.5e-05	1	2000	0.1	0.006	1.5e-05	4	2000	0.1	0.006	1.5e-05	7	2000	0.1	0.006	1.5e-05	22
2000	0.2	0.001	1.25e-06	0	2000	0.2	0.001	1.25e-06	1	2000	0.2	0.001	1.25e-06	1	2000	0.2	0.001	1.25e-06	3
2000	0.2	0.002	2.5e-06	0	2000	0.2	0.002	2.5e-06	1	2000	0.2	0.002	2.5e-06	2	2000	0.2	0.002	2.5e-06	5
2000	0.2	0.003	3.75e-06	0	2000	0.2	0.003	3.75e-06	2	2000	0.2	0.003	3.75e-06	3	2000	0.2	0.003	3.75e-06	7
2000	0.2	0.004	5e-06	0	2000	0.2	0.004	5e-06	2	2000	0.2	0.004	5e-06	3	2000	0.2	0.004	5e-06	9
2000	0.2	0.005	6.25e-06	0	2000	0.2	0.005	6.25e-06	2	2000	0.2	0.005	6.25e-06	4	2000	0.2	0.005	6.25e-06	11
2000	0.2	0.006	7.5e-06	0	2000	0.2	0.006	7.5e-06	2	2000	0.2	0.006	7.5e-06	4	2000	0.2	0.006	7.5e-06	12
2000	0.3	0.001	8.33e-07	0	2000	0.3	0.001	8.33e-07	1	2000	0.3	0.001	8.33e-07	1	2000	0.3	0.001	8.33e-07	3
2000	0.3	0.002	1.67e-06	0	2000	0.3	0.002	1.67e-06	1	2000	0.3	0.002	1.67e-06	2	2000	0.3	0.002	1.67e-06	4
2000	0.3	0.003	2.5e-06	0	2000	0.3	0.003	2.5e-06	1	2000	0.3	0.003	2.5e-06	2	2000	0.3	0.003	2.5e-06	5
2000	0.3	0.004	3.33e-06	0	2000	0.3	0.004	3.33e-06	1	2000	0.3	0.004	3.33e-06	2	2000	0.3	0.004	3.33e-06	7
2000	0.3	0.005	4.17e-06	0	2000	0.3	0.005	4.17e-06	2	2000	0.3	0.005	4.17e-06	3	2000	0.3	0.005	4.17e-06	8
2000	0.3	0.006	5e-06	0	2000	0.3	0.006	5e-06	2	2000	0.3	0.006	5e-06	3	2000	0.3	0.006	5e-06	9
2000	0.4	0.001	6.25e-07	0	2000	0.4	0.001	6.25e-07	1	2000	0.4	0.001	6.25e-07	1	2000	0.4	0.001	6.25e-07	2
2000	0.4	0.002	1.25e-06	0	2000	0.4	0.002	1.25e-06	1	2000	0.4	0.002	1.25e-06	1	2000	0.4	0.002	1.25e-06	3
2000	0.4	0.003	1.88e-06	0	2000	0.4	0.003	1.88e-06	1	2000	0.4	0.003	1.88e-06	2	2000	0.4	0.003	1.88e-06	4
2000	0.4	0.004	2.5e-06	0	2000	0.4	0.004	2.5e-06	1	2000	0.4	0.004	2.5e-06	2	2000	0.4	0.004	2.5e-06	5
2000	0.4	0.005	3.13e-06	0	2000	0.4	0.005	3.13e-06	1	2000	0.4	0.005	3.13e-06	2	2000	0.4	0.005	3.13e-06	6
2000	0.4	0.006	3.75e-06	0	2000	0.4	0.006	3.75e-06	2	2000	0.4	0.006	3.75e-06	3	2000	0.4	0.006	3.75e-06	7
2000	0.5	0.001	5e-07	0	2000	0.5	0.001	5e-07	1	2000	0.5	0.001	5e-07	1	2000	0.5	0.001	5e-07	2
2000	0.5	0.002	1e-06	0	2000	0.5	0.002	1e-06	1	2000	0.5	0.002	1e-06	1	2000	0.5	0.002	1e-06	3
2000	0.5	0.003	1.5e-06	0	2000	0.5	0.003	1.5e-06	1	2000	0.5	0.003	1.5e-06	2	2000	0.5	0.003	1.5e-06	4
2000	0.5	0.004	2e-06	0	2000	0.5	0.004	2e-06	1	2000	0.5	0.004	2e-06	2	2000	0.5	0.004	2e-06	5
2000	0.5	0.005	2.5e-06	0	2000	0.5	0.005	2.5e-06	1	2000	0.5	0.005	2.5e-06	2	2000	0.5	0.005	2.5e-06	5
2000	0.5	0.006	3e-06	0	2000	0.5	0.006	3e-06	1	2000	0.5	0.006	3e-06	2	2000	0.5	0.006	3e-06	6
3500	0.1	0.001	1.43e-06	0	3500	0.1	0.001	1.43e-06	1	3500	0.1	0.001	1.43e-06	1	3500	0.1	0.001	1.43e-06	4
3500	0.1	0.002	2.86e-06	0	3500	0.1	0.002	2.86e-06	1	3500	0.1	0.002	2.86e-06	2	3500	0.1	0.002	2.86e-06	6
3500	0.1	0.003	4.29e-06	0	3500	0.1	0.003	4.29e-06	2	3500	0.1	0.003	4.29e-06	3	3500	0.1	0.003	4.29e-06	8
3500	0.1	0.004	5.71e-06	0	3500	0.1	0.004	5.71e-06	2	3500	0.1	0.004	5.71e-06	3	3500	0.1	0.004	5.71e-06	10
3500	0.1	0.005	7.14e-06	0	3500	0.1	0.005	7.14e-06	2	3500	0.1	0.005	7.14e-06	4	3500	0.1	0.005	7.14e-06	12
3500	0.1	0.006	8.57e-06	0	3500	0.1	0.006	8.57e-06	3	3500	0.1	0.006	8.57e-06	5	3500	0.1	0.006	8.57e-06	14
3500	0.2	0.001	7.14e-07	0	3500	0.2	0.001	7.14e-07	1	3500	0.2	0.001	7.14e-07	1	3500	0.2	0.001	7.14e-07	2
3500	0.2	0.002	1.43e-06	0	3500	0.2	0.002	1.43e-06	1	3500	0.2	0.002	1.43e-06	1	3500	0.2	0.002	1.43e-06	4
3500	0.2	0.003	2.14e-06	0	3500	0.2	0.003	2.14e-06	1	3500	0.2	0.003	2.14e-06	2	3500	0.2	0.003	2.14e-06	5
3500	0.2	0.004	2.86e-06	0	3500	0.2	0.004	2.86e-06	1	3500	0.2	0.004	2.86e-06	2	3500	0.2	0.004	2.86e-06	6
3500	0.2	0.005	3.57e-06	0	3500	0.2	0.005	3.57e-06	2	3500	0.2	0.005	3.57e-06	3	3500	0.2	0.005	3.57e-06	7
3500	0.2	0.006	4.29e-06	0	3500	0.2	0.006	4.29e-06	2	3500	0.2	0.006	4.29e-06	3	3500	0.2	0.006	4.29e-06	8
3500	0.3	0.001	4.76e-07	0	3500	0.3	0.001	4.76e-07	0	3500	0.3	0.001	4.76e-07	1	3500	0.3	0.001	4.76e-07	2
3500	0.3	0.002	9.52e-07	0	3500	0.3	0.002	9.52e-07	1	3500	0.3	0.002	9.52e-07	1	3500	0.3	0.002	9.52e-07	3
3500	0.3	0.003	1.43e-06	0	3500	0.3	0.003	1.43e-06	1	3500	0.3	0.003	1.43e-06	1	3500	0.3	0.003	1.43e-06	4
3500	0.3	0.004	1.9e-06	0	3500	0.3	0.004	1.9e-06	1	3500	0.3	0.004	1.9e-06	2	3500	0.3	0.004	1.9e-06	4
3500	0.3	0.005	2.38e-06	0	3500	0.3	0.005	2.38e-06	1	3500	0.3	0.005	2.38e-06	2	3500	0.3	0.005	2.38e-06	5
3500	0.3	0.006	2.86e-06	0	3500	0.3	0.006	2.86e-06	1	3500	0.3	0.006	2.86e-06	2	3500	0.3	0.006	2.86e-06	6
3500	0.4	0.001	3.57e-07	0	3500	0.4	0.001	3.57e-07	0	3500	0.4	0.001	3.57e-07	1	3500	0.4	0.001	3.57e-07	2
3500	0.4	0.002	7.14e-07	0	3500	0.4	0.002	7.14e-07	1	3500	0.4	0.002	7.14e-07	1	3500	0.4	0.002	7.14e-07	2
3500	0.4	0.003	1.07e-06	0	3500	0.4	0.003	1.07e-06	1	3500	0.4	0.003	1.07e-06	1	3500	0.4	0.003	1.07e-06	3
3500	0.4	0.004	1.43e-06	0	3500	0.4	0.004	1.43e-06	1	3500	0.4	0.004	1.43e-06	1	3500	0.4	0.004	1.43e-06	4
3500	0.4	0.005	1.79e-06	0	3500	0.4	0.005	1.79e-06	1	3500	0.4	0.005	1.79e-06	2	3500	0.4	0.005	1.79e-06	4
3500	0.4	0.006	2.14e-06	0	3500	0.4	0.006	2.14e-06	1	3500	0.4	0.006	2.14e-06	2	3500	0.4	0.006	2.14e-06	5
3500	0.5	0.001	2.86e-07	0	3500	0.5	0.001	2.86e-07	0	3500	0.5	0.001	2.86e-07	1	3500	0.5	0.001	2.86e-07	1
3500	0.5	0.002	5.71e-07	0	3500	0.5	0.002	5.71e-07	1	3500	0.5	0.002	5.71e-07	1	3500	0.5	0.002	5.71e-07	2
3500	0.5	0.003	8.57e-07	0	3500	0.5	0.003	8.57e-07	1	3500	0.5	0.003	8.57e-07	1	3500	0.5	0.003	8.57e-07	3
3500	0.5	0.004	1.14e-06	0	3500	0.5	0.004	1.14e-06	1	3500	0.5	0.004	1.14e-06	1	3500	0.5	0.004	1.14e-06	3
3500	0.5	0.005	1.43e-06	0	3500	0.5	0.005	1.43e-06	1	3500	0.5	0.005	1.43e-06	1	3500	0.5	0.005	1.43e-06	4
3500	0.5	0.006	1.71e-06	0	3500	0.5	0.006	1.71e-06	1	3500	0.5	0.006	1.71e-06	2	3500	0.5	0.006	1.71e-06	4
5000	0.1	0.001	1e-06	0	5000	0.1	0.001	1e-06	1	5000	0.1	0.001	1e-06	1	5000	0.1	0.001	1e-06	3
5000	0.1	0.002	2e-06	0	5000	0.1	0.002	2e-06	1	5000	0.1	0.002	2e-06	2	5000	0.1	0.002	2e-06	5
5000	0.1	0.003	3e-06	0	5000	0.1	0.003	3e-06	1	5000	0.1	0.003	3e-06	2	5000	0.1	0.003	3e-06	6
5000	0.1	0.004	4e-06	0	5000	0.1	0.004	4e-06	2	5000	0.1	0.004	4e-06	3	5000	0.1	0.004	4e-06	8
5000	0.1	0.005	5e-06	0	5000	0.1	0.005	5e-06	2	5000	0.1	0.005	5e-06	3	5000	0.1	0.005	5e-06	9
5000	0.1	0.006	6e-06	0	5000	0.1	0.006	6e-06	2	5000	0.1	0.006	6e-06	4	5000	0.1	0.006	6e-06	10
5000	0.2	0.001	5e-07	0	5000	0.2	0.001	5e-07	1	5000	0.2	0.001	5e-07	1	5000	0.2	0.001	5e-07	2
5000	0.2	0.002	1e-06	0	5000	0.2	0.002	1e-06	1	5000	0.2	0.002	1e-06	1	5000	0.2	0.002	1e-06	3
5000	0.2	0.003	1.5e-06	0	5000	0.2	0.003	1.5e-06	1	5000	0.2	0.003	1.5e-06	2	5000	0.2	0.003	1.5e-06	4
5000	0.2	0.004	2e-06	0	5000	0.2	0.004	2e-06	1	5000	0.2	0.004	2e-06	2	5000	0.2	0.004	2e-06	5
5000	0.2	0.005	2.5e-06	0	5000	0.2	0.005	2.5e-06	1	5000	0.2	0.005	2.5e-06	2	5000	0.2	0.005	2.5e-06	5
5000	0.2	0.006	3e-06	0	5000	0.2	0.006	3e-06	1	5000	0.2	0.006	3e-06	2	5000	0.2	0.006	3e-06	6
5000	0.3	0.001	3.33e-07	0	5000	0.3	0.001	3.33e-07	0	5000	0.3	0.001	3.33e-07	1	5000	0.3	0.001	3.33e-07	1
5000	0.3	0.002	6.67e-07	0	5000	0.3	0.002	6.67e-07	1	5000	0.3	0.002	6.67e-07	1	5000	0.3	0.002	6.67e-07	2
5000	0.3	0.003	1e-06	0	5000	0.3	0.003	1e-06	1	5000	0.3	0.003	1e-06	1	5000	0.3	0.003	1e-06	3
5000	0.3	0.004	1.33e-06	0	5000	0.3	0.004	1.33e-06	1	5000	0.3	0.004	1.33e-06	1	5000	0.3	0.004	1.33e-06	3
5000	0.3	0.005	1.67e-06	0	5000	0.3	0.005	1.67e-06	1	5000	0.3	0.005	1.67e-06	2	5000	0.3	0.005	1.67e-06	4
5000	0.3	0.006	2e-06	0	5000	0.3	0.006	2e-06	1	5000	0.3	0.006	2e-06	2	5000	0.3	0.006	2e-06	5
5000	0.4	0.001	2.5e-07	0	5000	0.4	0.001	2.5e-07	0	5000	0.4	0.001	2.5e-07	1	5000	0.4	0.001	2.5e-07	1
5000	0.4	0.002	5e-07	0	5000	0.4	0.002	5e-07	1	5000	0.4	0.002	5e-07	1	5000	0.4	0.002	5e-07	2
5000	0.4	0.003	7.5e-07	0	5000	0.4	0.003	7.5e-07	1	5000	0.4	0.003	7.5e-07	1	5000	0.4	0.003	7.5e-07	2
5000	0.4	0.004	1e-06	0	5000	0.4	0.004	1e-06	1	5000	0.4	0.004	1e-06	1	5000	0.4	0.004	1e-06	3
5000	0.4	0.005	1.25e-06	0	5000	0.4	0.005	1.25e-06	1	5000	0.4	0.005	1.25e-06	1	5000	0.4	0.005	1.25e-06	3
5000	0.4	0.006	1.5e-06	0	5000	0.4	0.006	1.5e-06	1	5000	0.4	0.006	1.5e-06	2	5000	0.4	0.006	1.5e-06	4
5000	0.5	0.001	2e-07	0	5000	0.5	0.001	2e-07	0	5000	0.5	0.001	2e-07	0	5000	0.5	0.001	2e-07	1
5000	0.5	0.002	4e-07	0	5000	0.5	0.002	4e-07	0	5000	0.5	0.002	4e-07	1	5000	0.5	0.002	4e-07	2
5000	0.5	0.003	6e-07	0	5000	0.5	0.003	6e-07	1	5000	0.5	0.003	6e-07	1	5000	0.5	0.003	6e-07	2
5000	0.5	0.004	8e-07	0	5000	0.5	0.004	8e-07	1	5000	0.5	0.004	8e-07	1	5000	0.5	0.004	8e-07	2
5000	0.5	0.005	1e-06	0	5000	0.5	0.005	1e-06	1	5000	0.5	0.005	1e-06	1	5000	0.5	0.005	1e-06	3
5000	0.5	0.006	1.2e-06	0	5000	0.5	0.006	1.2e-06	1	5000	0.5	0.006	1.2e-06	1	5000	0.5	0.006	1.2e-06	3
10000	0.1	0.001	5e-07	0	10000	0.1	0.001	5e-07	1	10000	0.1	0.001	5e-07	1	10000	0.1	0.001	5e-07	2
10000	0.1	0.002	1e-06	0	10000	0.1	0.002	1e-06	1	10000	0.1	0.002	1e-06	1	10000	0.1	0.002	1e-06	3
10000	0.1	0.003	1.5e-06	0	10000	0.1	0.003	1.5e-06	1	10000	0.1	0.003	1.5e-06	2	10000	0.1	0.003	1.5e-06	4
10000	0.1	0.004	2e-06	0	10000	0.1	0.004	2e-06	1	10000	0.1	0.004	2e-06	2	10000	0.1	0.004	2e-06	5
10000	0.1	0.005	2.5e-06	0	10000	0.1	0.005	2.5e-06	1	10000	0.1	0.005	2.5e-06	2	10000	0.1	0.005	2.5e-06	5
10000	0.1	0.006	3e-06	0	10000	0.1	0.006	3e-06	1	10000	0.1	0.006	3e-06	2	10000	0.1	0.006	3e-06	6
10000	0.2	0.001	2.5e-07	0	10000	0.2	0.001	2.5e-07	0	10000	0.2	0.001	2.5e-07	1	10000	0.2	0.001	2.5e-07	1
10000	0.2	0.002	5e-07	0	10000	0.2	0.002	5e-07	1	10000	0.2	0.002	5e-07	1	10000	0.2	0.002	5e-07	2
10000	0.2	0.003	7.5e-07	0	10000	0.2	0.003	7.5e-07	1	10000	0.2	0.003	7.5e-07	1	10000	0.2	0.003	7.5e-07	2
10000	0.2	0.004	1e-06	0	10000	0.2	0.004	1e-06	1	10000	0.2	0.004	1e-06	1	10000	0.2	0.004	1e-06	3
10000	0.2	0.005	1.25e-06	0	10000	0.2	0.005	1.25e-06	1	10000	0.2	0.005	1.25e-06	1	10000	0.2	0.005	1.25e-06	3
10000	0.2	0.006	1.5e-06	0	10000	0.2	0.006	1.5e-06	1	10000	0.2	0.006	1.5e-06	2	10000	0.2	0.006	1.5e-06	4
10000	0.3	0.001	1.67e-07	0	10000	0.3	0.001	1.67e-07	0	10000	0.3	0.001	1.67e-07	0	10000	0.3	0.001	1.67e-07	1
10000	0.3	0.002	3.33e-07	0	10000	0.3	0.002	3.33e-07	0	10000	0.3	0.002	3.33e-07	1	10000	0.3	0.002	3.33e-07	1
10000	0.3	0.003	5e-07	0	10000	0.3	0.003	5e-07	1	10000	0.3	0.003	5e-07	1	10000	0.3	0.003	5e-07	2
10000	0.3	0.004	6.67e-07	0	10000	0.3	0.004	6.67e-07	1	10000	0.3	0.004	6.67e-07	1	10000	0.3	0.004	6.67e-07	2
10000	0.3	0.005	8.33e-07	0	10000	0.3	0.005	8.33e-07	1	10000	0.3	0.005	8.33e-07	1	10000	0.3	0.005	8.33e-07	3
10000	0.3	0.006	1e-06	0	10000	0.3	0.006	1e-06	1	10000	0.3	0.006	1e-06	1	10000	0.3	0.006	1e-06	3
10000	0.4	0.001	1.25e-07	0	10000	0.4	0.001	1.25e-07	0	10000	0.4	0.001	1.25e-07	0	10000	0.4	0.001	1.25e-07	1
10000	0.4	0.002	2.5e-07	0	10000	0.4	0.002	2.5e-07	0	10000	0.4	0.002	2.5e-07	1	10000	0.4	0.002	2.5e-07	1
10000	0.4	0.003	3.75e-07	0	10000	0.4	0.003	3.75e-07	0	10000	0.4	0.003	3.75e-07	1	10000	0.4	0.003	3.75e-07	2
10000	0.4	0.004	5e-07	0	10000	0.4	0.004	5e-07	1	10000	0.4	0.004	5e-07	1	10000	0.4	0.004	5e-07	2
10000	0.4	0.005	6.25e-07	0	10000	0.4	0.005	6.25e-07	1	10000	0.4	0.005	6.25e-07	1	10000	0.4	0.005	6.25e-07	2
10000	0.4	0.006	7.5e-07	0	10000	0.4	0.006	7.5e-07	1	10000	0.4	0.006	7.5e-07	1	10000	0.4	0.006	7.5e-07	2
10000	0.5	0.001	1e-07	0	10000	0.5	0.001	1e-07	0	10000	0.5	0.001	1e-07	0	10000	0.5	0.001	1e-07	1
10000	0.5	0.002	2e-07	0	10000	0.5	0.002	2e-07	0	10000	0.5	0.002	2e-07	0	10000	0.5	0.002	2e-07	1
10000	0.5	0.003	3e-07	0	10000	0.5	0.003	3e-07	0	10000	0.5	0.003	3e-07	1	10000	0.5	0.003	3e-07	1
10000	0.5	0.004	4e-07	0	10000	0.5	0.004	4e-07	0	10000	0.5	0.004	4e-07	1	10000	0.5	0.004	4e-07	2
10000	0.5	0.005	5e-07	0	10000	0.5	0.005	5e-07	1	10000	0.5	0.005	5e-07	1	10000	0.5	0.005	5e-07	2
10000	0.5	0.006	6e-07	0	10000	0.5	0.006	6e-07	1	10000	0.5	0.006	6e-07	1	10000	0.5	0.006	6e-07	2

## Sheet: SupTable2_Variant_Counts
GeneName	cnomenclature	pnomenclature	Birmingham	Leeds	France_Buffet	Ambry	TGCA	Cases_total	rare_variant	gnomad_nc_AC	gnomad_nc_AC_nfe	gnomad_nc_AC_afr	gnomad_nc_AC_amr	gnomad_nc_AC_asj	gnomad_nc_AC_eas	gnomad_nc_AC_fin	gnomad_nc_AC_oth	TGP_genomes_AC	Revel	clinvar_clinicalsignificance	clinvar_reviewstatus
SDHB	c.113G>A	p.Arg38His	1					1	N	105	2	2	0	0	0	0	4	5.99998	0.507	Likely benign	criteria provided, multiple submitters, no conflicts
SDHB	c.118A>G	p.Lys40Glu	18	1				19	Y	0	0	0	0	0	0	0	0	0	0.948
SDHB	c.127G>C	p.Ala43Pro	1		3			4	Y	0	0	0	0	0	0	0	0	0	0.647
SDHB	c.136C>G	p.Arg46Gly	2		3	1		6	Y	0	0	0	0	0	0	0	0	0	0.932	Pathogenic	criteria provided, multiple submitters, no conflicts
SDHB	c.137G>A	p.Arg46Gln	40	4	6	10		60	Y	0	0	0	0	0	0	0	0	0	0.911	Pathogenic/Likely pathogenic	criteria provided, multiple submitters, no conflicts
SDHB	c.137G>T	p.Arg46Leu				1		1	Y	0	0	0	0	0	0	0	0	0	0.927	Likely pathogenic	criteria provided, multiple submitters, no conflicts
SDHB	c.154G>C	p.Ala52Pro	1					1	Y	1	1	0	0	0	0	0	0	0	0.284
SDHB	c.155C>T	p.Ala52Val			1			1	Y	1	1	0	0	0	0	0	0	0	0.336
SDHB	c.158G>A	p.Gly53Glu	2					2	N	125	15	0	6	101	0	0	3	0	0.608	Benign/Likely benign	criteria provided, multiple submitters, no conflicts
SDHB	c.167C>T	p.Pro56Leu			2			2	Y	0	0	0	0	0	0	0	0	0	0.9
SDHB	c.170A>G	p.His57Arg	2				2	4	N	162	1	129	28	0	0	0	4	12	0.549	Benign/Likely benign	criteria provided, multiple submitters, no conflicts
SDHB	c.178A>G	p.Thr60Ala	1					1	N	14	12	0	1	0	0	0	0	0	0.845	Conflicting interpretations of pathogenicity	criteria provided, conflicting interpretations
SDHB	c.193C>T	p.Leu65Phe	1					1	Y	0	0	0	0	0	0	0	0	0	0.775	Uncertain significance	criteria provided, multiple submitters, no conflicts
SDHB	c.194T>A	p.Leu65His	1			2		3	Y	0	0	0	0	0	0	0	0	0	0.984	Likely pathogenic	criteria provided, single submitter
SDHB	c.203G>A	p.Cys68Tyr			1			1	Y	0	0	0	0	0	0	0	0	0	0.769	Conflicting interpretations of pathogenicity	criteria provided, conflicting interpretations
SDHB	c.206G>T	p.Gly69Val	2		4			6	Y	0	0	0	0	0	0	0	0	0	0.957
SDHB	c.220G>A	p.Asp74Asn	1					1	Y	0	0	0	0	0	0	0	0	0	0.869	Uncertain significance	criteria provided, single submitter
SDHB	c.221A>C	p.Asp74Ala				3		3	N	1	0	0	1	0	0	0	0	0	0.939	Conflicting interpretations of pathogenicity	criteria provided, conflicting interpretations
SDHB	c.260T>C	p.Leu87Ser	1		1			2	Y	0	0	0	0	0	0	0	0	0	0.957	Pathogenic/Likely pathogenic	criteria provided, multiple submitters, no conflicts
SDHB	c.268C>G	p.Arg90Gly				1		1	Y	0	0	0	0	0	0	0	0	0	0.981	Uncertain significance	criteria provided, multiple submitters, no conflicts
SDHB	c.269G>A	p.Arg90Gln	3					3	N	2	0	1	1	0	0	0	0	1	0.918	Conflicting interpretations of pathogenicity	criteria provided, conflicting interpretations
SDHB	c.274T>C	p.Ser92Pro			1			1	Y	0	0	0	0	0	0	0	0	0	0.969	Pathogenic	no assertion criteria provided
SDHB	c.277T>C	p.Cys93Arg			0	1		1	Y	0	0	0	0	0	0	0	0	0	0.863	Conflicting interpretations of pathogenicity	criteria provided, conflicting interpretations
SDHB	c.286G>A	p.Gly96Ser	13			4		17	N	2	2	0	0	0	0	0	0	0	0.967	Pathogenic/Likely pathogenic	criteria provided, multiple submitters, no conflicts
SDHB	c.287G>A	p.Gly96Asp	1					1	N	1	0	0	0	1	0	0	0	0	0.927	Conflicting interpretations of pathogenicity	criteria provided, conflicting interpretations
SDHB	c.289A>T	p.Ile97Phe	1			2		3	Y	0	0	0	0	0	0	0	0	0	0.873	Likely pathogenic	criteria provided, multiple submitters, no conflicts
SDHB	c.292T>C	p.Cys98Arg	1					1	Y	0	0	0	0	0	0	0	0	0	0.957
SDHB	c.293G>A	p.Cys98Tyr			1			1	Y	0	0	0	0	0	0	0	0	0	0.931	Likely pathogenic	criteria provided, multiple submitters, no conflicts
SDHB	c.296G>A	p.Gly99Asp	1					1	Y	0	0	0	0	0	0	0	0	0	0.954	Likely pathogenic	criteria provided, multiple submitters, no conflicts
SDHB	c.298T>C	p.Ser100Pro	5					5	Y	0	0	0	0	0	0	0	0	0	0.976
SDHB	c.302G>A	p.Cys101Tyr	2					2	Y	0	0	0	0	0	0	0	0	0	0.922	Pathogenic	no assertion criteria provided
SDHB	c.307A>G	p.Met103Val	1					1	N	45	3	1	33	0	3	1	2	0	0.849	Conflicting interpretations of pathogenicity	criteria provided, conflicting interpretations
SDHB	c.308T>G	p.Met103Arg				1		1	Y	0	0	0	0	0	0	0	0	0	0.969	Uncertain significance	criteria provided, single submitter
SDHB	c.311A>G	p.Asn104Ser		1				1	Y	1	1	0	0	0	0	0	0	0	0.832
SDHB	c.317A>G	p.Asn106Ser				1		1	Y	0	0	0	0	0	0	0	0	0	0.589	Uncertain significance	criteria provided, multiple submitters, no conflicts
SDHB	c.320G>A	p.Gly107Asp			1			1	Y	0	0	0	0	0	0	0	0	0	0.896
SDHB	c.325A>C	p.Asn109His					1	1	Y	0	0	0	0	0	0	0	0	0	0.863
SDHB	c.326A>G	p.Asn109Ser	1					1	Y	0	0	0	0	0	0	0	0	0	0.857	Uncertain significance	criteria provided, single submitter
SDHB	c.32G>A	p.Arg11His	4				1	5	N	92	0	77	12	0	0	0	3	6.99998	0.627	Benign/Likely benign	criteria provided, multiple submitters, no conflicts
SDHB	c.332T>G	p.Leu111Arg			1			1	Y	0	0	0	0	0	0	0	0	0	0.978
SDHB	c.338G>A	p.Cys113Tyr	8					8	Y	0	0	0	0	0	0	0	0	0	0.91	Pathogenic	criteria provided, single submitter
SDHB	c.352G>T	p.Asp118Tyr				1		1	Y	0	0	0	0	0	0	0	0	0	0.728	Uncertain significance	criteria provided, single submitter
SDHB	c.380T>A	p.Ile127Asn	2					2	Y	0	0	0	0	0	0	0	0	0	0.953
SDHB	c.380T>G	p.Ile127Ser	30			6	3	39	Y	0	0	0	0	0	0	0	0	0	0.979	Pathogenic/Likely pathogenic	criteria provided, multiple submitters, no conflicts
SDHB	c.383A>G	p.Tyr128Cys	1					1	N	2	1	0	0	0	0	0	0	0	0.88	Uncertain significance	criteria provided, single submitter
SDHB	c.386C>G	p.Pro129Arg		1		1		2	Y	0	0	0	0	0	0	0	0	0	0.949	Likely pathogenic	criteria provided, single submitter
SDHB	c.392C>G	p.Pro131Arg	1					1	Y	0	0	0	0	0	0	0	0	0	0.875
SDHB	c.412G>A	p.Asp138Asn			1			1	Y	0	0	0	0	0	0	0	0	0	0.813
SDHB	c.414T>A	p.Asp138Glu	1					1	Y	0	0	0	0	0	0	0	0	0	0.894
SDHB	c.416T>C	p.Leu139Pro	1					1	Y	0	0	0	0	0	0	0	0	0	0.964
SDHB	c.418G>T	p.Val140Phe	1			22	3	26	Y	0	0	0	0	0	0	0	0	0	0.857	Pathogenic/Likely pathogenic	criteria provided, multiple submitters, no conflicts
SDHB	c.427T>A	p.Leu143Met				1		1	Y	0	0	0	0	0	0	0	0	0	0.447	Uncertain significance	criteria provided, multiple submitters, no conflicts
SDHB	c.440A>G	p.Tyr147Cys	1			1		2	N	22	3	0	6	0	0	0	1	0	0.874	Uncertain significance	criteria provided, multiple submitters, no conflicts
SDHB	c.455C>T	p.Ser152Phe				1		1	N	11	0	10	0	0	0	0	0	0	0.766	Uncertain significance	criteria provided, multiple submitters, no conflicts
SDHB	c.457A>G	p.Ile153Val				1		1	N	1	0	0	1	0	0	0	0	0	0.594	Uncertain significance	criteria provided, multiple submitters, no conflicts
SDHB	c.464C>T	p.Pro155Leu			1			1	Y	0	0	0	0	0	0	0	0	0	0.935	Uncertain significance	criteria provided, single submitter
SDHB	c.470T>G	p.Leu157Trp			2			2	Y	0	0	0	0	0	0	0	0	0	0.98
SDHB	c.487T>C	p.Ser163Pro	74	7	1		7	89	N	2872	1565	27	133	62	0	466	65	47	0.439	Conflicting interpretations of pathogenicity	criteria provided, conflicting interpretations
SDHB	c.529C>G	p.Arg177Gly	1					1	Y	0	0	0	0	0	0	0	0	0	0.79
SDHB	c.550T>C	p.Tyr184His				1		1	Y	0	0	0	0	0	0	0	0	0	0.916	Uncertain significance	criteria provided, multiple submitters, no conflicts
SDHB	c.553G>A	p.Glu185Lys	1					1	N	2	2	0	0	0	0	0	0	0	0.867	Uncertain significance	criteria provided, multiple submitters, no conflicts
SDHB	c.557G>A	p.Cys186Tyr	1					1	Y	0	0	0	0	0	0	0	0	0	0.94
SDHB	c.565T>C	p.Cys189Arg	1		2			3	Y	0	0	0	0	0	0	0	0	0	0.974	Uncertain significance	criteria provided, single submitter
SDHB	c.566G>T	p.Cys189Phe				1		1	Y	0	0	0	0	0	0	0	0	0	0.944	Conflicting interpretations of pathogenicity	criteria provided, conflicting interpretations
SDHB	c.574T>C	p.Cys192Arg	1		1	1		3	Y	0	0	0	0	0	0	0	0	0	0.972	Pathogenic	criteria provided, multiple submitters, no conflicts
SDHB	c.575G>A	p.Cys192Tyr			1	1		2	Y	0	0	0	0	0	0	0	0	0	0.942	Pathogenic	criteria provided, single submitter
SDHB	c.587G>A	p.Cys196Tyr	8		2	2		12	Y	0	0	0	0	0	0	0	0	0	0.943	Pathogenic	criteria provided, multiple submitters, no conflicts
SDHB	c.589C>T	p.Pro197Ser			1			1	Y	0	0	0	0	0	0	0	0	0	0.981	Uncertain significance	criteria provided, single submitter
SDHB	c.590C>G	p.Pro197Arg	21	1		1		23	Y	1	1	0	0	0	0	0	0	0	0.991	Pathogenic/Likely pathogenic	criteria provided, multiple submitters, no conflicts
SDHB	c.598T>C	p.Trp200Arg				1		1	Y	0	0	0	0	0	0	0	0	0	0.99	Likely pathogenic	criteria provided, multiple submitters, no conflicts
SDHB	c.59G>T	p.Gly20Val	1					1	Y	0	0	0	0	0	0	0	0	0	0.399
SDHB	c.600G>T	p.Trp200Cys	30	4		3		37	Y	0	0	0	0	0	0	0	0	0	0.925	Pathogenic	criteria provided, multiple submitters, no conflicts
SDHB	c.617A>G	p.Tyr206Cys			1			1	Y	0	0	0	0	0	0	0	0	0	0.978
SDHB	c.626C>T	p.Pro209Leu			1			1	Y	0	0	0	0	0	0	0	0	0	0.963
SDHB	c.634C>T	p.Leu212Phe				1		1	Y	0	0	0	0	0	0	0	0	0	0.94	Conflicting interpretations of pathogenicity	criteria provided, conflicting interpretations
SDHB	c.635T>C	p.Leu212Pro				1		1	Y	0	0	0	0	0	0	0	0	0	0.963
SDHB	c.637A>T	p.Met213Leu				1		1	Y	1	1	0	0	0	0	0	0	0	0.68	Uncertain significance	criteria provided, single submitter
SDHB	c.642G>T	p.Gln214His				1		1	Y	0	0	0	0	0	0	0	0	0	0.911	Likely pathogenic	criteria provided, single submitter
SDHB	c.644C>A	p.Ala215Asp				1		1	Y	0	0	0	0	0	0	0	0	0	0.981	Uncertain significance	criteria provided, single submitter
SDHB	c.649C>A	p.Arg217Ser			1			1	Y	0	0	0	0	0	0	0	0	0	0.983
SDHB	c.649C>G	p.Arg217Gly	1					1	Y	1	1	0	0	0	0	0	0	0	0.966	Conflicting interpretations of pathogenicity	criteria provided, conflicting interpretations
SDHB	c.649C>T	p.Arg217Cys	3		1	4		8	Y	0	0	0	0	0	0	0	0	0	0.988	Pathogenic/Likely pathogenic	criteria provided, multiple submitters, no conflicts
SDHB	c.653G>C	p.Trp218Ser				1		1	Y	0	0	0	0	0	0	0	0	0	0.935	Likely pathogenic	criteria provided, single submitter
SDHB	c.658A>G	p.Ile220Val	1					1	N	1	0	1	0	0	0	0	0	0	0.407	Uncertain significance	criteria provided, single submitter
SDHB	c.65G>T	p.Cys22Phe			1			1	N	2	1	0	0	0	0	0	0	0	0.377	Uncertain significance	criteria provided, multiple submitters, no conflicts
SDHB	c.670G>C	p.Asn224His			1			1	Y	0	0	0	0	0	0	0	0	0	0.96
SDHB	c.688C>G	p.Arg230Gly	1					1	Y	0	0	0	0	0	0	0	0	0	0.963
SDHB	c.688C>T	p.Arg230Cys	5		2	3		10	N	2	1	0	0	0	1	0	0	1	0.967	Pathogenic	criteria provided, multiple submitters, no conflicts
SDHB	c.689G>A	p.Arg230His	6		4	2	1	13	Y	0	0	0	0	0	0	0	0	0	0.94	Pathogenic/Likely pathogenic	criteria provided, multiple submitters, no conflicts
SDHB	c.689G>T	p.Arg230Leu				2		2	Y	1	1	0	0	0	0	0	0	0	0.971	Pathogenic	criteria provided, multiple submitters, no conflicts
SDHB	c.722A>G	p.Tyr241Cys				1		1	Y	0	0	0	0	0	0	0	0	0	0.957	Uncertain significance	criteria provided, multiple submitters, no conflicts
SDHB	c.724C>A	p.Arg242Ser				1		1	Y	0	0	0	0	0	0	0	0	0	0.948	Pathogenic	criteria provided, multiple submitters, no conflicts
SDHB	c.724C>T	p.Arg242Cys	3		2			5	Y	0	0	0	0	0	0	0	0	0	0.984	Pathogenic	criteria provided, multiple submitters, no conflicts
SDHB	c.725G>A	p.Arg242His	8	2	3	6		19	N	3	1	1	1	0	0	0	0	0	0.944	Pathogenic	criteria provided, multiple submitters, no conflicts
SDHB	c.728G>T	p.Cys243Phe				1		1	Y	0	0	0	0	0	0	0	0	0	0.945	Likely pathogenic	criteria provided, single submitter
SDHB	c.744C>G	p.Asn248Lys	1					1	Y	0	0	0	0	0	0	0	0	0	0.866	Conflicting interpretations of pathogenicity	criteria provided, conflicting interpretations
SDHB	c.745T>G	p.Cys249Gly			1			1	Y	0	0	0	0	0	0	0	0	0	0.962
SDHB	c.746G>A	p.Cys249Tyr			1			1	Y	0	0	0	0	0	0	0	0	0	0.969	Likely pathogenic	criteria provided, single submitter
SDHB	c.757T>G	p.Cys253Gly	1					1	Y	0	0	0	0	0	0	0	0	0	0.964
SDHB	c.758G>A	p.Cys253Tyr			2	1		3	Y	0	0	0	0	0	0	0	0	0	0.955	Likely pathogenic	criteria provided, multiple submitters, no conflicts
SDHB	c.761C>T	p.Pro254Leu	2		1			3	Y	0	0	0	0	0	0	0	0	0	0.981	Uncertain significance	criteria provided, single submitter
SDHB	c.763A>G	p.Lys255Glu			1			1	Y	0	0	0	0	0	0	0	0	0	0.956	Uncertain significance	criteria provided, single submitter
SDHB	c.779G>A	p.Gly260Glu	1					1	Y	0	0	0	0	0	0	0	0	0	0.861
SDHB	c.801G>T	p.Lys267Asn	7					7	Y	1	1	0	0	0	0	0	0	0	0.843
SDHB	c.80G>A	p.Arg27Gln	1					1	N	5	3	0	0	0	1	0	0	0	0.558	Uncertain significance	criteria provided, multiple submitters, no conflicts
SDHB	c.8C>G	p.Ala3Gly	11	1			1	13	N	695	13	624	50	0	0	0	6	67	0.564	Benign/Likely benign	criteria provided, multiple submitters, no conflicts
SDHD	c.101T>G	p.Phe34Cys			1			1	N	8	0	6	2	0	0	0	0	1	0.691	Conflicting interpretations of pathogenicity	criteria provided, conflicting interpretations
SDHD	c.10C>G	p.Leu4Val			1			1	Y	0	0	0	0	0	0	0	0	0	0.491
SDHD	c.116C>T	p.Pro39Leu	1					1	Y	1	1	0	0	0	0	0	0	0	0.497	Uncertain significance	criteria provided, multiple submitters, no conflicts
SDHD	c.148C>G	p.His50Asp				1	1	2	Y	0	0	0	0	0	0	0	0	0	0.758	Likely pathogenic	criteria provided, multiple submitters, no conflicts
SDHD	c.149A>G	p.His50Arg	26	3			1	30	N	1570	961	23	251	80	0	138	64	33	0.681	Conflicting interpretations of pathogenicity	criteria provided, conflicting interpretations
SDHD	c.209G>C	p.Arg70Thr			1			1	Y	0	0	0	0	0	0	0	0	0	0.962	Likely pathogenic	criteria provided, single submitter
SDHD	c.209G>T	p.Arg70Met	1		1			2	Y	0	0	0	0	0	0	0	0	0	0.952	Likely pathogenic	criteria provided, single submitter
SDHD	c.210G>C	p.Arg70Ser	1					1	Y	0	0	0	0	0	0	0	0	0	0.828
SDHD	c.239T>G	p.Leu80Arg			1			1	Y	0	0	0	0	0	0	0	0	0	0.876	Uncertain significance
SDHD	c.242C>T	p.Pro81Leu	60	4	5	46	1	116	N	4	2	0	2	0	0	0	0	0	0.908	Pathogenic	criteria provided, multiple submitters, no conflicts
SDHD	c.274G>T	p.Asp92Tyr	2			1		3	Y	0	0	0	0	0	0	0	0	0	0.99	Pathogenic	criteria provided, multiple submitters, no conflicts
SDHD	c.275A>T	p.Asp92Val				1		1	Y	0	0	0	0	0	0	0	0	0	0.992	Conflicting interpretations of pathogenicity	criteria provided, conflicting interpretations
SDHD	c.278A>G	p.Tyr93Cys				2		2	N	25	0	19	5	0	0	0	0	1	0.876	Uncertain significance	criteria provided, multiple submitters, no conflicts
SDHD	c.284T>C	p.Leu95Pro	1					1	Y	0	0	0	0	0	0	0	0	0	0.946	Pathogenic	no assertion criteria provided
SDHD	c.302T>C	p.Leu101Pro			1			1	Y	0	0	0	0	0	0	0	0	0	0.839
SDHD	c.304C>A	p.His102Asn				1		1	Y	0	0	0	0	0	0	0	0	0	0.87	Pathogenic/Likely pathogenic	criteria provided, multiple submitters, no conflicts
SDHD	c.305A>C	p.His102Pro			1			1	Y	0	0	0	0	0	0	0	0	0	0.929	Uncertain significance	criteria provided, single submitter
SDHD	c.305A>T	p.His102Leu	1			1		2	Y	0	0	0	0	0	0	0	0	0	0.909	Pathogenic/Likely pathogenic	criteria provided, multiple submitters, no conflicts
SDHD	c.312C>G	p.His104Gln			1			1	Y	0	0	0	0	0	0	0	0	0	0.878
SDHD	c.316G>C	p.Gly106Arg			1			1	Y	0	0	0	0	0	0	0	0	0	0.942
SDHD	c.317G>T	p.Gly106Val				1		1	Y	0	0	0	0	0	0	0	0	0	0.929	Conflicting interpretations of pathogenicity	criteria provided, conflicting interpretations
SDHD	c.319C>T	p.Leu107Phe	1					1	Y	0	0	0	0	0	0	0	0	0	0.539	Uncertain significance	criteria provided, single submitter
SDHD	c.320T>G	p.Leu107Arg				2		2	N	1	0	0	1	0	0	0	0	0	0.915	Conflicting interpretations of pathogenicity	criteria provided, conflicting interpretations
SDHD	c.338A>T	p.Asp113Val				1		1	Y	0	0	0	0	0	0	0	0	0	0.977	Uncertain significance	criteria provided, single submitter
SDHD	c.340T>A	p.Tyr114Asn				1		1	Y	0	0	0	0	0	0	0	0	0	0.98	Likely pathogenic	criteria provided, single submitter
SDHD	c.341A>G	p.Tyr114Cys	2		2	2		6	Y	0	0	0	0	0	0	0	0	0	0.943	Pathogenic	criteria provided, multiple submitters, no conflicts
SDHD	c.34G>A	p.Gly12Ser	26	6			3	35	N	1734	1068	20	309	95	1	95	58	25	0.574	Benign/Likely benign	criteria provided, multiple submitters, no conflicts
SDHD	c.412G>A	p.Gly138Arg	1			2		3	Y	0	0	0	0	0	0	0	0	0	0.978	Likely pathogenic	criteria provided, multiple submitters, no conflicts
SDHD	c.416T>C	p.Leu139Pro	1					1	Y	0	0	0	0	0	0	0	0	0	0.989	Pathogenic	no assertion criteria provided
SDHD	c.443G>A	p.Gly148Asp			2			2	Y	0	0	0	0	0	0	0	0	0	0.973
SDHD	c.88C>T	p.His30Tyr				1		1	N	5	2	0	1	0	2	0	0	1	0.551	Uncertain significance	criteria provided, multiple submitters, no conflicts
			136	9	12	46	7	210

## Sheet: SupTable3_SubStudy_PGVRMVLRs
			VRMVs (all)			VRMVs (recurrent pathogenic founder variants excluded)
			PCC/PGL	Population controls	Positive Likelihood Ratio	PCC/PGL	Population controls	Positive Likelihood Ratio
All	SDHB	VRMV present	366	39	76.2 (54.8-105.9)	156	38	34.5 (24.2-49.1)
		VRMV absent	5962	51338		5962	51338
		Total	6328	51377		6118	51376
	SDHD	VRMV present	37	22	14.8 (8.7-25.0)	37	22	14.8 (8.7-25.0)
		VRMV absent	*//	51355		5810	51355
		Total	5847	51377		5847	51377
Birmingham	SDHB	VRMV present	213	39	92.2 (65.7-129.4)	77	38	35.7 (24.3-52.7)
		VRMV absent	2831	51338		2831	51338
		Total	3044	51377		2908	51376
	SDHD	VRMV present	12	22	10.9 (5.4-22.1)	12	22	10.9 (5.4-22.1)
		VRMV absent	2553	51355		2553	51355
		Total	2565	51377		2565	51377
France	SDHB	VRMV present	53	39	45.0 (29.8-67.8)	41	38	36.0 (23.2-55.8)
		VRMV absent	1499	51338		1499	51338
		Total	1552	51377		1540	51376
	SDHD	VRMV present	12	22	18.1 (9.0-36.5)	12	22	18.1 (9.0-36.5)
		VRMV absent	1538	51355		1538	51355
		Total	1550	51377		1550	51377
Ambry	SDHB	VRMV present	80	39	78.8 (53.9-115.1)	34	38	35.6 (22.5-56.3)
		VRMV absent	1258	51338		1258	51338
		Total	1338	51377		1292	51376
	SDHD	VRMV present	12	22	20.9 (10.4-42.2)	12	22	20.9 (10.4-42.2)
		VRMV absent	1326	51355		1326	51355
		Total	1338	51377		1338	51377
Leeds	SDHB	VRMV present	12	39	73.5 (39.0-138.5)	3	38	19.7 (6.1-63.3)
		VRMV absent	203	51338		203	51338
		Total	215	51377		206	51376
	SDHD	VRMV present	0	22		0	22
		VRMV absent	215	51355		215	51355
		Total	215	51377		215	51377
TCGA	SDHB	VRMV present	8	39	58.9 (27.9-124.2)	1	38	7.9 (1.1-56.9)
		VRMV absent	171	51338		171	51338
		Total	179	51377		172	51376
	SDHD	VRMV present	1	22	13.0 (1.8-96.3)	1	22	13.0 (1.8-96.3)
		VRMV absent	178	51355		178	51355
		Total	179	51377		179	51377

## Sheet: SupTable4_Subphenotypic data
ID Number	Sex	Gene	Pathogenic Variant (PV)/VUS	Type of variant	Malignant	Age at first diagnosis	PCC/PGL	HNPGL	Multicentric disease	maternally (M) or paternally (P) inherited	Family history in First degree relative
UK007	M	SDHB	PV	Large CNV	No	35	Yes	No	No	N/K	Yes
UK009	M	SDHB	PV	Large CNV	Yes	40	Yes	No	No	N/K	No
UK010	M	SDHB	PV	Large CNV	No	18	Yes	No	No	N/K	Yes
UK012	F	SDHB	PV	Large CNV	No	69	No	Yes	No	N/K	Yes
UK015	M	SDHB	PV	Large CNV	No	32	Yes	No	No	N/K	No
UK016	F	SDHB	PV	Large CNV	Yes	42	Yes	No	No	N/K	No
UK020	M	SDHB	PV	Large CNV	No	39	Yes	No	No	M	No
UK024	M	SDHB	PV	Large CNV	No	59	No	Yes	No	N/K	No
UK027	M	SDHB	PV	Large CNV	Yes	29	Yes	No	No	N/K	No
UK031	M	SDHB	PV	Large CNV	No	25	Yes	No	No	P	No
UK033	M	SDHB	PV	Large CNV	Yes	45	Yes	No	No	P	No
UK040	M	SDHB	PV	Large CNV	No	25	Yes	No	No	N/K	No
UK041	F	SDHB	PV	Large CNV	Yes	16	Yes	No	No	NA	No
UK044	M	SDHB	PV	Large CNV	Yes	16	Yes	No	No	M	No
UK046	F	SDHB	PV	Large CNV	No	42	No	Yes	No	N/K	No
UK048	M	SDHB	PV	Large CNV	Yes	34	Yes	No	No	N/K	No
UK049	F	SDHB	PV	Large CNV	No	38	No	Yes	No	M	Yes
UK056	M	SDHB	PV	Large CNV	No	16	Yes	No	No	N/K	No
UK058	M	SDHB	PV	Large CNV	No	35	Yes	Yes	Yes	N/K	No
UK060	F	SDHB	PV	Large CNV	No	30	No	Yes	No	N/K	Yes
UK072	M	SDHB	PV	Large CNV	No	46	No	Yes	No	N/K	No
UK076	F	SDHB	PV	Large CNV	Yes	14	Yes	No	No	P	No
UK080	M	SDHB	PV	Large CNV	No	23	Yes	No	No	N/K	No
UK083	F	SDHB	PV	Large CNV	No	18	Yes	No	No	M	No
UK086	M	SDHB	VUS	Large CNV	No	28	Yes	No	No	N/K	No
UK095	M	SDHB	PV	frameshift	Yes	35	Yes	No	No	M	Yes
UK099	F	SDHB	VUS	missense	No	58	No	Yes	No	N/K	N/K
UK112	M	SDHB	PV	splice	Yes	32	Yes	No	No	N/K	No
UK117	M	SDHB	PV	splice	No	13	Yes	No	Yes	N/K	No
UK120	M	SDHB	PV	splice	No	18	Yes	No	No	M	Yes
UK123	F	SDHB	PV	splice	No	36	Yes	No	No	M	Yes
UK127	M	SDHB	PV	splice	No	33	Yes	No	No	P	No
UK132	F	SDHB	PV	splice	No	28	Yes	No	No	M	No
UK141	M	SDHB	PV	splice	No	19	Yes	No	No	P	No
UK152	F	SDHB	PV	splice	Yes	33	Yes	No	No	M	Yes
UK158	F	SDHB	PV	splice	No	18	Yes	No	No	M	No
UK161	F	SDHB	PV	splice	No	38	No	Yes	No	P	No
UK163	F	SDHB	PV	splice	No	20	Yes	No	No	P	No
UK168	M	SDHB	PV	splice	No	14	Yes	No	No	M	Yes
UK176	F	SDHB	PV	splice	No	11	Yes	No	No	M	No
UK183	M	SDHB	PV	splice	No	47	Yes	No	No	N/K	Yes
UK184	M	SDHB	PV	splice	No	57	No	Yes	Yes	N/K	No
UK186	M	SDHB	PV	splice	No	14	Yes	No	No	P	Yes
UK187	F	SDHB	PV	splice	Yes	46	Yes	No	No	N/K	No
UK188	M	SDHB	PV	splice	Yes	37	Yes	No	No	M	No
UK191	M	SDHB	PV	splice	No	9	Yes	No	Yes	P	No
UK193	F	SDHB	PV	splice	Yes	11	Yes	No	No	M	No
UK197	M	SDHB	PV	splice	No	33	Yes	No	No	N/K	No
UK201	F	SDHB	PV	splice	Yes	15	Yes	No	No	P	No
UK205	M	SDHB	PV	splice	No	26	Yes	No	No	P	Yes
UK213	M	SDHB	PV	splice	No	19	Yes	No	No	N/K	No
UK214	F	SDHB	PV	splice	Yes	31	No	Yes	No	N/K	No
UK220	M	SDHB	PV	splice	No	19	No	Yes	No	N/K	No
UK224	F	SDHB	PV	splice	N/K	13	Yes	No	No	N/K	No
UK225	F	SDHB	PV	splice	No	40	Yes	No	No	N/K	No
UK227	F	SDHB	PV	splice	Yes	58	Yes	No	No	N/K	No
UK231	F	SDHB	PV	splice	N/K	27	Yes	No	No	N/K	No
UK232	M	SDHB	PV	splice	Yes	59	Yes	No	No	N/K	No
UK233	F	SDHB	PV	splice	Yes	78	Yes	Yes	No	N/K	No
UK234	M	SDHB	PV	splice	Yes	62	No	Yes	No	N/K	No
UK237	M	SDHB	PV	splice	N/K	8	Yes	No	N/K	N/K	N/K
UK241	M	SDHB	PV	nonsense	No	20	No	Yes	Yes	N/K	N/K
UK248	M	SDHB	PV	nonsense	No	57	No	Yes	No	N/K	No
UK251	M	SDHB	PV	nonsense	No	35	Yes	No	No	N/K	No
UK254	M	SDHB	PV	frameshift	Yes	51	Yes	No	No	N/K	No
UK255	M	SDHB	PV	frameshift	No	49	No	Yes	No	N/K	No
UK257	F	SDHB	PV	frameshift	No	18	Yes	No	No	M	No
UK259	F	SDHB	PV	frameshift	No	13	Yes	No	Yes	N/K	No
UK262	F	SDHB	PV	missense	N/K	25	No	Yes	No	P	Yes
UK263	F	SDHB	PV	missense	Yes	35	Yes	No	No	P	No
UK268	M	SDHB	PV	missense	No	24	Yes	No	No	M	Yes
UK272	F	SDHB	PV	missense	No	60	No	Yes	No	N/K	No
UK273	M	SDHB	PV	missense	No	33	Yes	No	No	N/K	No
UK278	F	SDHB	PV	nonsense	No	18	Yes	No	No	N/K	N/K
UK279	M	SDHB	PV	nonsense	No	18	Yes	No	No	N/K	N/K
UK281	M	SDHB	PV	nonsense	Yes	19	Yes	No	No	N/K	Yes
UK286	F	SDHB	PV	nonsense	No	50	No	Yes	No	N/K	Yes
UK289	M	SDHB	PV	nonsense	No	19	Yes	No	No	M	Yes
UK294	F	SDHB	PV	nonsense	Yes	12	Yes	No	No	N/K	N/K
UK295	F	SDHB	PV	nonsense	Yes	7	Yes	No	No	P	No
UK297	F	SDHB	PV	nonsense	No	55	No	Yes	No	N/K	Yes
UK300	F	SDHB	PV	missense	Yes	54	No	Yes	No	N/K	Yes
UK301	F	SDHB	PV	missense	Yes	54	Yes	No	No	N/K	Yes
UK303	M	SDHB	PV	missense	Yes	55	Yes	Yes	No	N/K	Yes
UK306	F	SDHB	PV	missense	No	45	Yes	No	No	M	No
UK313	M	SDHB	PV	missense	No	25	Yes	No	No	P	No
UK318	M	SDHB	PV	missense	Yes	12	Yes	No	No	M	Yes
UK329	M	SDHB	PV	missense	Yes	42	Yes	No	No	N/K	No
UK335	M	SDHB	PV	missense	No	50	No	Yes	No	N/K	No
UK336	F	SDHB	PV	missense	Yes	21	Yes	No	No	P	No
UK340	M	SDHB	PV	missense	No	38	No	Yes	No	N/K	No
UK341	F	SDHB	PV	missense	No	11	Yes	No	No	P	No
UK344	M	SDHB	PV	missense	Yes	55	Yes	Yes	Yes	N/K	No
UK346	F	SDHB	PV	missense	No	31	Yes	No	No	N/K	No
UK348	M	SDHB	PV	missense	Yes	31	Yes	No	No	N/K	No
UK349	M	SDHB	PV	missense	No	57	No	Yes	No	N/K	No
UK351	M	SDHB	PV	missense	No	44	No	Yes	Yes	N/K	No
UK352	F	SDHB	PV	missense	No	54	No	Yes	No	N/K	No
UK354	F	SDHB	PV	nonsense	Yes	10	Yes	No	No	M	No
UK357	M	SDHB	VUS	missense	No	8	Yes	No	No	M	No
UK359	M	SDHB	PV	frameshift	Yes	57	Yes	No	No	N/K	No
UK363	F	SDHB	PV	nonsense	No	30	No	Yes	No	M	No
UK365	M	SDHB	PV	nonsense	No	10	Yes	Yes	No	M	Yes
UK369	F	SDHB	PV	nonsense	Yes	24	Yes	Yes	No	M	Yes
UK382	M	SDHB	PV	nonsense	No	51	Yes	No	No	N/K	No
UK384	M	SDHB	PV	nonsense	Yes	43	Yes	No	No	M	No
UK389	M	SDHB	PV	nonsense	No	63	Yes	No	No	P	No
UK391	F	SDHB	PV	nonsense	Yes	45	Yes	No	No	P	No
UK392	F	SDHB	PV	nonsense	Yes	51	Yes	No	N/K	N/K	N/K
UK398	F	SDHB	PV	frameshift	No	46	No	Yes	No	N/K	N/K
UK400	F	SDHB	PV	missense	No	46	No	Yes	Yes	N/K	No
UK401	M	SDHB	PV	missense	No	47	No	Yes	No	M	Yes
UK405	M	SDHB	PV	missense	No	44	Yes	Yes	No	P	Yes
UK407	F	SDHB	PV	missense	No	26	No	Yes	Yes	N/K	Yes
UK409	M	SDHB	PV	missense	No	29	No	Yes	No	N/K	No
UK411	F	SDHB	PV	missense	No	45	No	Yes	No	N/K	No
UK412	M	SDHB	PV	splice	No	34	No	Yes	No	N/K	Yes
UK414	M	SDHB	PV	nonsense	No	43	Yes	No	No	N/K	N/K
UK415	M	SDHB	PV	missense	No	47	Yes	No	Yes	N/K	Yes
UK420	M	SDHB	PV	missense	Yes	13	Yes	No	No	N/K	N/K
UK421	M	SDHB	PV	frameshift	Yes	18	Yes	No	No	N/K	No
UK423	M	SDHB	PV	missense	No	34	No	Yes	No	N/K	Yes
UK424	M	SDHB	PV	missense	Yes	75	Yes	No	No	N/K	N/K
UK426	M	SDHB	PV	missense	No	69	No	Yes	No	N/K	N/K
UK431	M	SDHB	PV	frameshift	N/K	17	Yes	No	No	N/K	N/K
UK433	F	SDHB	PV	frameshift	No	15	Yes	No	No	P	No
UK434	M	SDHB	PV	frameshift	No	14	Yes	Yes	Yes	N/K	No
UK437	M	SDHB	PV	missense	No	23	Yes	No	No	M	Yes
UK440	F	SDHB	PV	missense	No	32	Yes	No	No	N/K	N/K
UK445	M	SDHB	PV	nonsense	Yes	16	Yes	No	No	N/K	No
UK446	M	SDHB	PV	nonsense	No	33	Yes	No	No	P	Yes
UK451	F	SDHB	PV	nonsense	No	49	Yes	No	No	N/K	No
UK452	F	SDHB	PV	nonsense	Yes	70	Yes	No	No	N/K	No
UK456	F	SDHB	PV	nonsense	No	35	No	Yes	No	N/K	Yes
UK457	F	SDHB	PV	nonsense	No	64	No	Yes	No	N/K	No
UK459	F	SDHB	PV	frameshift	No	12	Yes	No	No	P	Yes
UK462	M	SDHB	PV	frameshift	No	21	Yes	No	No	M	Yes
UK482	M	SDHB	PV	frameshift	No	16	Yes	No	No	N/K	No
UK484	M	SDHB	PV	frameshift	No	32	No	Yes	No	N/K	No
UK488	M	SDHB	PV	frameshift	No	66	Yes	No	No	N/K	No
UK489	M	SDHB	PV	missense	No	13	Yes	No	No	M	Yes
UK496	F	SDHB	PV	missense	No	50	Yes	No	No	P	No
UK497	M	SDHB	PV	missense	No	39	Yes	No	Yes	N/K	No
UK498	M	SDHB	PV	missense	Yes	40	Yes	No	No	N/K	N/K
UK502	F	SDHB	PV	missense	No	12	Yes	No	No	M	Yes
UK503	M	SDHB	PV	missense	No	42	Yes	No	No	N/K	N/K
UK507	M	SDHB	PV	missense	No	14	No	Yes	No	P	Yes
UK509	M	SDHB	PV	missense	Yes	28	Yes	No	No	M	No
UK512	F	SDHB	PV	missense	No	29	Yes	No	No	N/K	Yes
UK515	M	SDHB	PV	missense	No	20	No	Yes	No	N/K	No
UK516	F	SDHB	PV	missense	No	32	Yes	No	No	N/K	No
UK519	F	SDHB	PV	missense	N/K	41	Yes	No	No	N/K	No
UK521	M	SDHB	PV	missense	No	42	Yes	Yes	No	P	Yes
UK522	M	SDHB	PV	missense	Yes	39	Yes	No	No	N/K	No
UK524	M	SDHB	PV	missense	No	16	Yes	No	No	N/K	No
UK526	M	SDHB	PV	missense	Yes	34	Yes	No	No	N/K	No
UK544	M	SDHB	PV	missense	No	8	Yes	No	No	N/K	N/K
UK545	M	SDHB	PV	missense	Yes	13	Yes	No	No	N/K	No
UK547	M	SDHB	PV	splice	No	35	Yes	No	No	P	Yes
UK548	M	SDHB	PV	splice	No	40	Yes	Yes	No	N/K	No
UK550	M	SDHB	PV	splice	No	43	Yes	No	No	N/K	No
UK553	M	SDHB	PV	nonsense	No	9	Yes	No	Yes	M	No
UK554	M	SDHB	VUS	missense	No	58	Yes	No	No	N/K	No
UK555	M	SDHB	VUS	missense	No	8	Yes	No	No	M	No
UK557	M	SDHB	VUS	missense	No	48	Yes	No	No	N/K	No
UK558	F	SDHB	VUS	missense	No	36	Yes	No	No	N/K	No
UK559	N/K	SDHB	VUS	missense	No	45	Yes	No	No	N/K	Yes
UK560	F	SDHB	VUS	missense	No	56	Yes	No	No	N/K	No
UK572	M	SDHB	PV	frameshift	No	53	Yes	Yes	No	N/K	No
UK579	F	SDHB	PV	nonsense	No	29	Yes	No	No	N/K	Yes
UK583	M	SDHB	PV	nonsense	Yes	16	Yes	No	No	M	Yes
UK597	M	SDHB	PV	missense	No	15	Yes	No	No	N/K	N/K
UK598	F	SDHB	PV	missense	No	31	Yes	Yes	No	P	Yes
UK603	M	SDHB	PV	missense	No	27	Yes	No	No	N/K	N/K
UK604	M	SDHB	PV	missense	Yes	53	Yes	No	No	N/K	No
UK607	F	SDHB	PV	missense	No	15	Yes	No	No	M	Yes
UK609	F	SDHB	PV	missense	No	65	No	Yes	No	N/K	Yes
UK617	F	SDHB	PV	missense	No	15	No	Yes	No	M	No
UK618	F	SDHB	PV	missense	No	27	Yes	No	Yes	N/K	Yes
UK629	M	SDHB	PV	missense	No	24	Yes	No	No	M	Yes
UK630	M	SDHB	PV	missense	No	21	Yes	No	Yes	N/K	No
UK633	F	SDHB	PV	missense	No	21	Yes	No	No	P	No
UK638	M	SDHB	PV	missense	Yes	32	Yes	No	No	M	N/K
UK646	M	SDHB	PV	missense	No	42	Yes	No	No	N/K	No
UK649	F	SDHB	PV	frameshift	No	59	Yes	No	No	N/K	No
UK656	M	SDHB	PV	missense	No	50	No	Yes	No	N/K	N/K
UK662	F	SDHB	PV	missense	No	10	Yes	Yes	No	N/K	No
UK666	F	SDHB	PV	missense	No	33	Yes	No	No	N/K	Yes
UK667	M	SDHB	PV	missense	No	43	Yes	No	No	N/K	No
UK669	F	SDHB	PV	missense	No	14	Yes	No	No	N/K	No
UK670	M	SDHB	PV	missense	Yes	19	Yes	No	No	M	No
UK675	M	SDHB	PV	missense	No	35	Yes	No	No	P	No
UK677	M	SDHB	PV	missense	No	32	No	Yes	No	P	N/K
UK679	M	SDHB	PV	missense	No	49	No	Yes	No	N/K	No
UK682	M	SDHB	PV	missense	No	17	Yes	No	No	P	No
UK687	F	SDHB	PV	missense	Yes	31	Yes	No	No	N/K	No
UK691	F	SDHB	PV	missense	No	22	No	Yes	No	N/K	No
UK692	M	SDHB	PV	missense	No	55	No	Yes	No	N/K	No
UK694	F	SDHB	PV	splice	No	27	Yes	No	No	N/K	No
UK695	F	SDHB	PV	missense	Yes	19	Yes	No	No	M	No
UK699	M	SDHB	PV	missense	No	32	No	Yes	No	N/K	N/K
UK701	M	SDHB	PV	nonsense	No	11	Yes	No	No	N/K	N/K
UK702	M	SDHB	PV	frameshift	No	45	Yes	No	No	N/K	No
UK703	M	SDHB	PV	missense	No	20	No	Yes	No	N/K	No
UK704	M	SDHB	PV	missense	No	19	Yes	No	No	N/K	No
UK706	F	SDHB	PV	missense	Yes	25	Yes	No	No	N/K	No
UK711	F	SDHB	PV	missense	No	45	Yes	No	No	M	No
UK715	F	SDHB	PV	missense	No	54	Yes	No	No	N/K	N/K
UK721	M	SDHB	PV	missense	Yes	40	Yes	Yes	Yes	P	Yes
UK724	F	SDHB	PV	missense	No	3	Yes	No	No	N/K	N/K
UK725	M	SDHB	PV	missense	No	54	No	Yes	Yes	N/K	No
UK727	F	SDHB	PV	missense	No	27	No	Yes	Yes	N/K	No
UK731	F	SDHB	PV	missense	Yes	82	No	Yes	Yes	N/K	No
UK732	F	SDHB	PV	missense	No	43	No	Yes	No	N/K	N/K
UK735	F	SDHB	PV	frameshift	N/K	34	Yes	No	No	N/K	No
UK794	M	SDHD	PV	Large CNV	No	19	No	Yes	Yes	N/K	No
UK805	F	SDHD	PV	nonsense	No	40	No	Yes	Yes	N/K	N/K
UK806	F	SDHD	PV	nonsense	No	18	Yes	Yes	Yes	N/K	Yes
UK820	M	SDHD	PV	nonsense	No	22	No	Yes	No	P	No
UK822	F	SDHD	VUS	missense	No	42	No	Yes	No	N/K	No
UK823	F	SDHD	VUS	missense	Yes	68	Yes	No	No	N/K	N/K
UK833	F	SDHD	PV	frameshift	No	10	Yes	No	Yes	P	No
UK835	F	SDHD	PV	splice	No	30	No	Yes	Yes	P	Yes
UK836	F	SDHD	PV	splice	No	15	No	Yes	Yes	N/K	No
UK837	M	SDHD	PV	frameshift	No	32	No	Yes	Yes	P	No
UK841	M	SDHD	PV	nonsense	Yes	21	Yes	No	Yes	P	Yes
UK846	M	SDHD	PV	frameshift	No	13	Yes	No	No	P	Yes
UK852	M	SDHD	PV	frameshift	Yes	51	No	Yes	Yes	P	No
UK854	M	SDHD	PV	frameshift	No	43	No	Yes	Yes	P	Yes
UK861	F	SDHD	PV	frameshift	N/K	45	No	Yes	No	N/K	N/K
UK865	F	SDHD	PV	frameshift	No	29	Yes	Yes	Yes	N/K	No
UK866	M	SDHD	PV	frameshift	No	38	Yes	Yes	Yes	N/K	No
UK868	F	SDHD	VUS	missense	No	44	Yes	No	No	N/K	No
UK878	F	SDHD	PV	splice	No	42	No	Yes	No	P	Yes
UK881	F	SDHD	PV	frameshift	No	21	Yes	No	No	N/K	No
UK886	F	SDHD	PV	frameshift	No	16	Yes	Yes	Yes	P	Yes
UK890	M	SDHD	PV	frameshift	No	24	No	Yes	No	P	No
UK896	M	SDHD	PV	missense	Yes	30	No	Yes	No	N/K	N/K
UK897	F	SDHD	PV	missense	Yes	23	No	Yes	No	P	Yes
UK899	M	SDHD	PV	missense	No	35	No	Yes	No	N/K	No
UK901	F	SDHD	PV	missense	No	31	No	Yes	No	P	Yes
UK908	F	SDHD	PV	missense	No	26	Yes	No	No	M	Yes
UK915	F	SDHD	PV	missense	No	26	No	Yes	No	P	No
UK917	M	SDHD	PV	missense	No	45	No	Yes	No	N/K	N/K
UK918	M	SDHD	PV	missense	No	35	No	Yes	No	P	Yes
UK921	F	SDHD	PV	missense	No	51	No	Yes	Yes	N/K	Yes
UK925	M	SDHD	PV	missense	No	58	No	Yes	Yes	N/K	Yes
UK926	F	SDHD	PV	missense	No	39	No	Yes	Yes	N/K	No
UK927	M	SDHD	PV	missense	No	26	No	Yes	No	N/K	Yes
UK932	F	SDHD	PV	missense	No	23	No	Yes	Yes	N/K	No
UK933	F	SDHD	PV	missense	Yes	12	No	Yes	No	N/K	N/K
UK934	F	SDHD	PV	missense	No	42	No	Yes	Yes	N/K	No
UK935	M	SDHD	PV	missense	No	52	No	Yes	Yes	N/K	Yes
UK937	F	SDHD	PV	missense	No	22	No	Yes	No	N/K	Yes
UK943	M	SDHD	PV	missense	No	47	No	Yes	No	N/K	N/K
UK946	F	SDHD	PV	missense	No	33	No	Yes	Yes	N/K	Yes
UK947	F	SDHD	PV	missense	No	39	No	Yes	Yes	N/K	No
UK948	F	SDHD	PV	missense	No	56	No	Yes	Yes	N/K	No
UK949	F	SDHD	PV	missense	No	48	No	Yes	No	N/K	No
UK950	M	SDHD	PV	missense	No	39	No	Yes	Yes	N/K	No
UK951	M	SDHD	PV	missense	No	36	No	Yes	Yes	N/K	N/K
UK955	M	SDHD	PV	missense	No	43	No	Yes	Yes	N/K	Yes
UK957	M	SDHD	PV	missense	No	54	No	Yes	No	N/K	No
UK958	M	SDHD	PV	missense	No	42	No	Yes	No	N/K	Yes
UK965	M	SDHD	PV	frameshift	No	42	No	Yes	No	N/K	N/K
UK966	M	SDHD	PV	missense	No	47	No	Yes	Yes	N/K	Yes
UK968	F	SDHD	PV	missense	No	64	No	Yes	Yes	N/K	Yes
UK969	M	SDHD	PV	missense	No	38	No	Yes	No	N/K	Yes
UK971	F	SDHD	PV	in frame deletion	No	26	Yes	Yes	No	N/K	No
UK972	F	SDHD	PV	in frame deletion	N/K	38	No	Yes	No	N/K	Yes
UK977	F	SDHD	PV	frameshift	No	34	No	Yes	Yes	P	Yes
UK978	F	SDHD	PV	frameshift	No	20	Yes	Yes	Yes	N/K	No
UK979	F	SDHD	PV	frameshift	No	41	No	Yes	Yes	N/K	No
UK980	F	SDHD	PV	frameshift	No	43	Yes	Yes	No	P	No
UK983	F	SDHD	PV	frameshift	No	40	No	Yes	Yes	N/K	Yes
UK985	F	SDHD	PV	frameshift	No	58	No	Yes	No	N/K	Yes
UK986	M	SDHD	PV	frameshift	No	60	No	Yes	No	N/K	No
UK987	F	SDHD	PV	frameshift	No	21	Yes	Yes	Yes	N/K	No
UK988	M	SDHD	PV	frameshift	No	46	No	Yes	Yes	P	Yes
UK989	M	SDHD	PV	nonsense	Yes	15	Yes	Yes	Yes	P	Yes
UK993	M	SDHD	PV	nonsense	No	52	No	Yes	Yes	N/K	No
UK995	F	SDHD	PV	missense	No	30	No	Yes	No	N/K	No
UK996	F	SDHD	PV	nonsense	No	40	No	Yes	No	N/K	No
UK998	F		0		No	69	Yes	No	No	N/K	No
UK999	F		0		No	36	No	Yes	No	N/K	No
UK1000	M		0		No	32	Yes	No	No	N/K	No
UK1001	F		0		No	37	No	Yes	No	N/K	No
UK1002	F		0		No	49	Yes	No	No	N/K	No
UK1004	F		0		No	27	No	Yes	No	N/K	N/K
UK1005	F		0		No	39	Yes	No	No	N/K	No
UK1006	M		0		No	46	Yes	No	No	N/K	No
UK1007	F		0		No	38	Yes	No	No	N/K	No
UK1008	F		0		No	63	Yes	No	No	N/K	No
UK1010	M		0		No	52	No	Yes	No	N/K	No
UK1011	M		0		No	70	Yes	No	No	N/K	No
UK1012	F		0		No	25	Yes	No	No	N/K	No
UK1013	M		0		No	31	Yes	No	No	N/K	No
UK1014	F		0		N/K	67	No	Yes	No	N/K	No
UK1015	F		0		No	66	No	Yes	No	N/K	No
UK1016	M		0		No	61	Yes	No	No	N/K	No
UK1017	F		0		No	10	No	Yes	No	N/K	N/K
UK1018	F		0		No	60	No	Yes	No	N/K	N/K
UK1019	F		0		No	27	Yes	No	No	N/K	No
UK1020	M		0		No	72	No	Yes	No	N/K	N/K
UK1021	F		0		No	56	Yes	No	No	N/K	N/K
UK1022	F		0		No	41	Yes	No	No	N/K	No
UK1023	M		0		No	52	No	Yes	No	N/K	No
UK1024	M		0		Yes	46	Yes	No	No	N/K	No
UK1025	F		0		No	32	Yes	No	No	N/K	N/K
UK1026	F		0		No	73	Yes	No	No	N/K	N/K
UK1027	M		0		No	52	Yes	No	No	N/K	No
UK1028	M		0		No	21	No	Yes	No	N/K	No
UK1029	F		0		No	37	Yes	No	No	N/K	No
UK1030	F		0		No	25	No	Yes	No	N/K	No
UK1031	F		0		No	66	No	Yes	No	N/K	No
UK1032	F		0		No	34	Yes	No	No	N/K	No
UK1033	M		0		No	60	Yes	No	No	N/K	No
UK1034	F		0		No	47	Yes	No	No	N/K	N/K
UK1035	M		0		No	27	Yes	No	No	N/K	No
UK1036	F		0		No	57	Yes	No	No	NA	No
UK1045	F		0		No	31	Yes	No	Yes	NA	Yes
UK1047	M		0		No	44	Yes	No	No	NA	No
UK1051	F		0		Yes	21	Yes	No	Yes	NA	No
UK1052	F		0		No	46	Yes	No	No	NA	Yes
UK1053	M		0		No	15	Yes	No	No	NA	No
UK1054	M		0		No	25	Yes	No	Yes	NA	Yes
UK1055	M		0		No	6	Yes	No	Yes	NA	N/K
UK1056	M		0		No	31	Yes	No	Yes	NA	No
UK1058	F		0		No	21	Yes	No	No	NA	No
UK1069	F		0		No	15	Yes	No	No	NA	No
UK1071	F		0		No	33	Yes	No	Yes	NA	No
UK1072	F		0		No	36	No	Yes	Yes	NA	No
UK1076	F		0		No	36	Yes	No	No	NA	No
UK1083	F		0		No	42	Yes	No	No	NA	No
UK1103	F		0		No	38	No	Yes	No	NA	No
UK1104	F		0		No	26	Yes	No	Yes	NA	No
UK1108	F		0		No	40	Yes	No	Yes	NA	No
UK1114	F		0		No	40	Yes	No	No	NA	No
UK1115	F		0		No	6	Yes	No	No	NA	No
UK1119	F		0		No	43	Yes	No	No	NA	No
UK1121	M		0		No	16	Yes	No	No	NA	No
UK1122	F		0		Yes	12	Yes	No	No	NA	No
UK1123	F		0		No	31	Yes	No	No	NA	No
UK1125	F		0		No	38	No	Yes	No	NA	No
UK1126	F		0		No	66	Yes	No	No	NA	No
UK1127	F		0		No	63	Yes	No	No	NA	No
UK1128	F		0		No	67	No	Yes	No	NA	No
UK1129	M		0		No	16	Yes	No	No	NA	No
UK1130	F		0		No	55	No	Yes	No	NA	No
UK1131	F		0		No	38	Yes	No	No	NA	No
UK1132	F		0		No	64	No	Yes	No	NA	No
UK1133	F		0		No	57	Yes	No	No	NA	No
UK1134	F		0		No	51	Yes	No	No	NA	No
UK1138	F		0		No	76	Yes	No	No	NA	No
UK1139	M		0		No	40	Yes	No	No	NA	No
UK1140	F		0		No	24	Yes	No	No	NA	No
UK1141	F		0		No	41	Yes	No	No	NA	No
UK1143	F		0		Yes	75	Yes	No	No	NA	No
UK1144	M		0		No	23	No	Yes	No	NA	No
UK1146	M		0		No	50	Yes	No	No	NA	No
UK1148	F		0		No	68	No	Yes	No	N/K	N/K
UK1149	F		0		No	36	No	Yes	No	NA	No
UK1150	M		0		No	19	Yes	No	No	NA	No
UK1157	M		0		No	46	Yes	Yes	No	NA	No
UK1158	M		0		No	23	Yes	Yes	Yes	NA	No
UK1159	M		0		Yes	36	Yes	No	No	NA	No
UK1172	F		0		No	71	Yes	No	No	NA	No
UK1173	F		0		No	31	Yes	No	No	NA	No
UK1174	M		0		No	33	Yes	No	No	NA	No
UK1175	M		0		No	22	Yes	No	No	NA	No
UK1176	M		0		No	47	Yes	No	No	NA	N/K
UK1179	M		0		No	22	Yes	No	No	NA	No
UK1180	F		0		No	59	Yes	No	No	NA	No
UK1181	F		0		No	16	Yes	No	No	NA	No
UK1182	F		0		No	43	Yes	No	No	NA	No
UK1183	F		0		No	19	Yes	No	Yes	NA	No
UK1190	F		0		No	15	Yes	No	No	NA	No
UK1193	M		0		No	36	Yes	No	No	NA	No
UK1197	F		0		No	22	Yes	No	No	NA	No
UK1198	F		0		No	16	Yes	No	No	NA	No
UK1199	F		0		No	34	Yes	No	No	NA	No
UK1200	F		0		No	13	Yes	No	No	NA	No
UK1201	F		0		No	41	Yes	No	No	NA	No
UK1202	F		0		No	34	Yes	No	No	NA	No
UK1203	M		0		No	52	No	Yes	No	NA	No
UK1204	M		0		No	8	Yes	No	No	NA	No
UK1205	M		0		No	14	Yes	No	No	NA	No
UK1206	M		0		No	38	Yes	No	No	NA	No
UK1207	M		0		No	37	Yes	No	No	NA	No
UK1208	F		0		No	38	Yes	No	No	NA	No
UK1210	M		0		No	40	Yes	No	No	NA	No
UK1211	M		0		No	38	Yes	No	No	NA	No
UK1212	F		0		No	41	Yes	No	No	NA	No
UK1213	M		0		No	19	Yes	No	No	NA	No
UK1214	F		0		No	57	No	Yes	No	NA	No
UK1218	F		0		No	26	Yes	No	No	NA	No
UK1219	F		0		No	62	No	Yes	No	NA	No
UK1220	M		0		No	35	Yes	No	No	NA	No
UK1221	M		0		No	53	Yes	No	No	NA	No
UK1222	M		0		No	37	Yes	No	No	NA	No
UK1223	M		0		N/K	38	Yes	No	N/K	NA	N/K
UK1224	F		0		No	43	Yes	No	No	NA	No
UK1225	F		0		No	46	Yes	No	No	NA	No
UK1226	F		0		Yes	26	Yes	No	No	NA	No
UK1227	M		0		No	39	Yes	No	No	NA	No
UK1229	F		0		Yes	51	Yes	No	No	NA	No
UK1235	F		0		No	55	Yes	No	No	NA	No
UK1236	F		0		No	56	Yes	No	No	NA	No
UK1237	M		0		No	36	No	Yes	No	NA	No
UK1238	F		0		No	29	Yes	No	No	NA	No
UK1247	M		0		Yes	24	Yes	No	No	NA	No
UK1252	F		0		No	45	Yes	No	No	NA	No
UK1253	F		0		No	51	Yes	No	No	NA	No
UK1254	F		0		No	20	Yes	No	No	NA	No
UK1255	F		0		No	33	Yes	No	No	NA	No
UK1256	F		0		No	11	Yes	No	No	NA	No
UK1257	F		0		No	36	No	Yes	No	NA	No
UK1258	M		0		No	63	Yes	No	No	NA	No
UK1259	F		0		No	59	Yes	No	No	NA	No
UK1260	M		0		No	27	Yes	No	No	NA	No
UK1269	F		0		No	42	Yes	No	No	NA	Yes
UK1270	F		0		No	14	No	Yes	No	NA	No
UK1273	M		0		No	43	Yes	No	No	NA	No
UK1274	F		0		No	60	Yes	No	No	NA	No
UK1275	F		0		No	51	No	Yes	Yes	NA	No
UK1276	F		0		No	25	Yes	No	No	NA	No
UK1282	F		0		Yes	7	Yes	No	Yes	NA	No
UK1285	M		0		No	70	Yes	No	No	NA	No
UK1287	F		0		No	71	Yes	No	No	NA	No
UK1292	F		0		No	15	Yes	No	Yes	NA	No
UK1293	F		0		No	55	Yes	No	No	NA	No
UK1295	M		0		No	48	Yes	No	No	NA	No
UK1303	M		0		No	38	Yes	No	No	NA	No
UK1304	F		0		No	27	Yes	No	No	NA	No
UK1305	F		0		No	55	Yes	No	No	NA	No
UK1306	F		0		No	52	Yes	No	No	NA	No
UK1307	F		0		No	58	Yes	No	No	NA	No
UK1308	F		0		No	45	Yes	No	No	NA	No
UK1309	F		0		No	50	No	Yes	No	NA	No
UK1310	M		0		Yes	39	Yes	No	No	NA	No
UK1312	F		0		No	48	Yes	No	No	NA	No
UK1313	F		0		No	52	No	Yes	No	NA	No
UK1314	F		0		No	40	Yes	No	No	NA	No
UK1315	F		0		No	54	Yes	No	No	NA	No
UK1316	M		0		No	29	No	Yes	No	NA	No
UK1318	F		0		No	38	Yes	No	No	NA	No
UK1319	F		0		No	32	Yes	No	No	NA	No
UK1320	F		0		No	52	No	Yes	No	NA	No
UK1321	F		0		No	59	No	Yes	No	NA	No
UK1323	F		0		No	46	No	Yes	No	NA	No
UK1324	F		0		No	42	Yes	No	No	NA	No
UK1325	M		0		No	57	No	Yes	No	NA	No
UK1328	M		0		No	55	Yes	No	No	NA	No
UK1332	F		0		No	68	Yes	No	No	NA	No
UK1333	F		0		No	45	Yes	No	No	NA	No
UK1334	F		0		No	58	Yes	No	No	NA	No
UK1335	F		0		No	32	Yes	No	No	NA	No
UK1336	F		0		No	38	Yes	No	No	NA	No
UK1338	F		0		Yes	70	Yes	No	No	NA	No
UK1339	M		0		No	38	Yes	No	No	NA	No
UK1340	F		0		No	21	Yes	No	No	NA	No
UK1341	M		0		No	34	No	Yes	No	NA	No
UK1342	M		0		No	20	Yes	No	No	NA	N/K
UK1343	M		0		No	34	Yes	No	No	NA	Yes
UK1345	M		0		No	64	Yes	No	No	NA	No
UK1346	F		0		No	59	Yes	No	No	NA	No
UK1350	F		0		No	26	Yes	No	No	NA	No
UK1351	M		0		No	46	Yes	No	No	NA	No
UK1353	F		0		No	48	Yes	No	No	NA	No
UK1358	M		0		No	39	Yes	No	No	NA	No
UK1359	M		0		No	30	No	Yes	No	NA	No
UK1360	M		0		No	33	Yes	No	No	NA	No
UK1361	F		0		No	31	No	Yes	No	NA	No
UK1362	F		0		No	48	Yes	No	No	NA	No
UK1363	M		0		No	22	Yes	No	No	NA	No
UK1364	F		0		No	31	Yes	No	Yes	NA	No
UK1365	M		0		No	67	No	Yes	No	NA	No
UK1366	M		0		No	57	Yes	No	No	NA	No
UK1368	F		0		No	41	Yes	No	No	NA	No
UK1369	M		0		No	53	Yes	No	No	NA	No
UK1370	F		0		No	28	Yes	No	No	NA	No
UK1375	M		0		No	53	Yes	No	No	NA	No
UK1376	M		0		No	34	Yes	No	No	NA	No
UK1377	M		0		No	76	Yes	No	No	NA	No
UK1378	F		0		No	34	Yes	No	No	NA	No
UK1379	F		0		Yes	30	Yes	No	No	NA	No
UK1380	F		0		No	51	Yes	No	No	NA	No
UK1381	F		0		No	14	No	Yes	No	NA	No
UK1383	F		0		No	65	Yes	No	No	NA	No
UK1384	F		0		No	46	Yes	No	No	N/K	N/K
UK1385	M		0		No	48	Yes	No	No	NA	No
UK1389	M		0		No	35	Yes	No	No	NA	No
UK1390	M		0		No	59	Yes	No	No	NA	No
UK1391	M		0		No	45	Yes	No	No	NA	No
UK1392	F		0		No	49	Yes	No	No	NA	No
UK1393	M		0		No	24	Yes	No	No	NA	No
UK1394	M		0		No	25	Yes	No	No	NA	No
UK1397	M		0		No	35	Yes	No	No	NA	No
UK1398	F		0		Yes	60	Yes	No	No	NA	No
UK1399	M		0		No	37	Yes	No	No	NA	No
UK1400	M		0		No	20	Yes	No	No	NA	No
UK1401	F		0		No	50	Yes	Yes	No	NA	No
UK1403	F		0		No	37	Yes	No	No	NA	No
UK1404	M		0		No	52	Yes	No	No	NA	No
UK1405	F		0		No	78	Yes	No	No	NA	No
UK1409	F		0		No	46	Yes	No	No	NA	No
UK1415	M		0		Yes	23	Yes	No	No	NA	No
UK1416	F		0		No	41	Yes	No	No	NA	No
UK1422	F		0		No	57	Yes	No	No	NA	No
UK1423	F		0		No	39	Yes	No	No	NA	No
UK1424	F		0		No	51	Yes	No	No	NA	No
UK1425	M		0		Yes	46	Yes	No	No	NA	No
UK1426	F		0		No	34	Yes	No	No	NA	No
UK1427	F		0		No	28	Yes	No	No	NA	No
UK1428	F		0		No	47	Yes	No	No	NA	No
UK1437	F		0		No	60	Yes	No	Yes	NA	No
UK1441	M		0		No	37	Yes	No	No	NA	No
UK1442	F		0		No	34	Yes	No	No	NA	No
UK1443	M		0		No	33	Yes	No	No	NA	No
UK1444	M		0		No	33	No	Yes	No	NA	No
UK1445	F		0		No	40	Yes	No	No	NA	No
UK1446	M		0		No	30	Yes	No	No	NA	No
UK1447	F		0		Yes	45	Yes	No	No	NA	No
UK1448	F		0		No	50	Yes	No	No	NA	No
UK1449	F		0		No	20	Yes	No	No	NA	No
UK1450	F		0		No	54	No	Yes	No	NA	No
UK1451	F		0		No	57	No	Yes	No	NA	No
UK1452	F		0		No	12	Yes	No	No	NA	No
UK1453	M		0		No	38	Yes	No	No	NA	No
UK1456	F		0		No	50	Yes	No	No	NA	No
UK1457	F		0		No	8	Yes	No	No	NA	No
UK1458	F		0		No	75	No	Yes	No	NA	No
UK1459	F		0		No	31	Yes	No	No	NA	No
UK1461	F		0		No	53	Yes	No	No	NA	No
UK1462	M		0		No	41	Yes	No	No	NA	No
UK1463	F		0		No	64	Yes	No	No	NA	No
UK1465	M		0		Yes	72	Yes	No	No	NA	No
UK1466	F		0		No	59	No	Yes	No	NA	No
UK1467	M		0		No	33	Yes	No	No	NA	No
UK1468	M		0		No	68	Yes	No	No	NA	No
UK1469	M		0		No	47	Yes	No	No	NA	No
UK1470	M		0		Yes	51	Yes	No	No	NA	No
UK1471	F		0		No	60	No	Yes	No	NA	No
UK1472	F		0		No	63	Yes	No	No	NA	No
UK1473	F		0		No	20	Yes	No	No	NA	No
UK1474	F		0		Yes	62	Yes	No	No	NA	No
UK1475	M		0		No	34	Yes	No	No	NA	No
UK1476	M		0		No	28	Yes	No	No	NA	No
UK1477	F		0		No	74	Yes	No	No	NA	No
UK1478	F		0		No	47	No	Yes	No	NA	No
UK1482	F		0		No	39	No	Yes	Yes	NA	No
UK1483	M		0		No	39	No	Yes	No	NA	No
UK1505	M		0		No	50	Yes	No	No	NA	Yes
UK1506	M		0		No	29	No	Yes	No	NA	No
UK1507	F		0		No	39	No	Yes	No	NA	No
UK1508	F		0		No	46	No	Yes	No	NA	No
UK1509	M		0		No	59	No	Yes	No	NA	No
UK1510	M		0		No	50	No	Yes	No	NA	No
UK1511	F		0		No	78	Yes	No	No	NA	No
UK1512	F		0		No	75	No	Yes	No	NA	No
UK1513	M		0		No	44	No	Yes	No	NA	No
UK1514	F		0		No	41	Yes	No	N/K	NA	N/K
UK1515	F		0		No	36	No	Yes	No	NA	No
UK1516	M		0		No	43	Yes	No	No	NA	No
UK1524	M		0		No	68	No	Yes	No	NA	No
UK1525	F		0		No	52	Yes	No	No	NA	No
UK1526	M		0		No	17	Yes	No	No	NA	No
UK1528	M		0		No	32	Yes	No	No	NA	No
UK1529	M		0		No	32	Yes	No	No	NA	No
UK1530	M		0		No	50	No	Yes	No	NA	Yes
UK1531	F		0		Yes	68	Yes	No	No	NA	No
UK1532	M		0		No	11	Yes	No	No	NA	No
UK1533	F		0		No	40	Yes	No	No	NA	No
UK1548	F		0		No	53	Yes	No	No	NA	No
UK1549	M		0		No	35	No	Yes	No	NA	No
UK1555	F		0		No	63	No	Yes	No	NA	No
UK1556	F		0		No	35	Yes	No	No	NA	No
UK1557	M		0		No	51	Yes	No	No	NA	No
UK1558	F		0		No	40	Yes	No	No	NA	No
UK1559	F		0		No	32	No	Yes	No	NA	No
UK1560	F		0		No	49	No	Yes	No	NA	No
UK1561	F		0		No	26	No	Yes	No	NA	No
UK1562	F		0		No	82	Yes	No	No	NA	No
UK1563	F		0		No	47	Yes	No	No	NA	No
UK1564	M		0		No	24	No	Yes	No	NA	No
UK1565	F		0		No	23	Yes	No	No	NA	No
UK1566	M		0		No	62	Yes	No	No	NA	No
UK1567	M		0		No	64	Yes	No	No	NA	No
UK1568	M		0		No	66	Yes	No	No	NA	No
UK1569	M		0		No	28	Yes	No	No	NA	No
UK1570	M		0		No	56	No	Yes	No	NA	No
UK1571	F		0		No	55	No	Yes	No	NA	No
UK1572	F		0		No	57	Yes	No	No	NA	No
UK1573	M		0		No	48	No	Yes	No	NA	No
UK1574	F		0		No	31	Yes	No	No	NA	No
UK1575	M		0		No	47	Yes	No	No	NA	No
UK1576	F		0		No	48	No	Yes	No	NA	No
UK1577	F		0		No	42	Yes	No	No	NA	No
UK1578	M		0		No	36	Yes	No	No	NA	No
UK1579	F		0		No	45	Yes	No	No	NA	No
UK1582	M		0		No	46	Yes	No	No	NA	No
UK1584	F		0		No	68	No	Yes	No	NA	No
UK1585	F		0		No	45	Yes	No	No	NA	No
UK1586	M		0		No	40	Yes	No	No	NA	No
UK1587	F		0		No	30	Yes	No	No	NA	No
UK1588	F		0		No	43	Yes	No	No	NA	No
UK1589	M		0		No	55	No	Yes	No	NA	No
UK1590	M		0		No	46	Yes	No	No	NA	No
UK1591	F		0		No	69	Yes	No	No	NA	No
UK1592	M		0		No	28	Yes	No	No	NA	No
UK1593	M		0		No	37	No	Yes	No	NA	No
UK1595	M		0		No	26	No	Yes	No	NA	No
UK1596	F		0		No	41	Yes	No	No	NA	No
UK1597	F		0		No	30	Yes	No	No	NA	No
UK1598	F		0		No	49	Yes	No	Yes	NA	No
UK1599	M		0		Yes	39	No	Yes	No	NA	No
UK1600	F		0		No	58	Yes	No	No	NA	No
UK1601	F		0		No	62	Yes	No	No	NA	No
UK1602	M		0		No	72	Yes	No	No	NA	No
UK1603	F		0		No	49	Yes	No	No	NA	No
UK1604	M		0		No	38	Yes	No	No	NA	No
UK1605	F		0		No	55	Yes	No	No	NA	No
UK1606	M		0		No	43	Yes	No	No	NA	No
UK1607	M		0		No	37	Yes	No	No	NA	No
UK1608	F		0		No	36	Yes	No	No	NA	No
UK1609	F		0		No	38	Yes	No	No	NA	No
UK1610	F		0		No	60	No	Yes	No	NA	No
UK1611	F		0		No	51	No	Yes	No	NA	No
UK1612	F		0		No	44	Yes	No	No	NA	No
UK1613	F		0		No	58	Yes	No	No	NA	No
UK1614	M		0		No	28	Yes	No	No	NA	No
UK1615	F		0		No	45	Yes	No	No	NA	No
UK1616	F		0		No	48	Yes	No	No	NA	No
UK1617	F		0		No	40	No	Yes	No	NA	No
UK1618	F		0		No	74	No	Yes	No	NA	No
UK1619	F		0		No	29	Yes	No	No	NA	No
UK1620	F		0		No	65	No	Yes	No	NA	No
UK1622	F		0		No	12	Yes	No	No	NA	No
UK1623	F		0		No	74	No	Yes	No	NA	No
UK1624	M		0		No	22	Yes	No	No	NA	No
UK1625	F		0		No	50	No	Yes	No	NA	No
UK1626	M		0		No	66	Yes	No	No	NA	No
UK1627	M		0		No	47	Yes	No	No	NA	No
UK1628	M		0		No	73	Yes	No	No	NA	No
UK1629	F		0		No	32	Yes	No	No	NA	No
UK1630	M		0		No	34	Yes	No	No	NA	No
UK1631	F		0		No	42	Yes	No	No	NA	No
UK1633	M		0		Yes	48	Yes	No	No	NA	No
UK1634	F		0		No	58	Yes	No	No	NA	No
UK1635	F		0		No	46	No	Yes	No	NA	No
UK1636	M		0		No	60	Yes	No	No	NA	No
UK1639	M		0		No	59	Yes	No	No	NA	No
UK1640	F		0		No	44	No	Yes	No	NA	No
UK1641	M		0		No	64	Yes	No	No	NA	No
UK1642	M		0		No	65	No	Yes	No	NA	No
UK1643	M		0		No	28	No	Yes	No	NA	No
UK1644	F		0		No	59	Yes	No	No	NA	No
UK1645	F		0		No	83	No	Yes	No	NA	No
UK1646	M		0		No	52	Yes	No	No	NA	No
UK1647	F		0		No	41	No	Yes	No	NA	No
UK1648	F		0		No	48	Yes	No	No	NA	N/K
UK1649	F		0		Yes	65	Yes	No	No	NA	No
UK1650	M		0		No	25	Yes	No	No	NA	No
UK1651	F		0		No	50	No	Yes	No	NA	No
UK1652	F		0		No	54	Yes	No	No	NA	No
UK1653	M		0		No	70	Yes	No	No	NA	No
UK1654	M		0		No	29	Yes	No	No	NA	No
UK1655	M		0		No	49	Yes	No	No	NA	No
UK1656	F		0		No	77	Yes	No	No	NA	No
UK1657	M		0		No	17	Yes	No	No	NA	No
UK1658	M		0		No	47	Yes	No	No	NA	No
UK1659	M		0		No	28	Yes	No	No	NA	No
UK1660	F		0		No	33	No	Yes	No	NA	No
UK1661	F		0		No	47	Yes	No	No	NA	No
UK1663	F		0		No	39	Yes	No	No	NA	No
UK1664	M		0		No	45	Yes	No	No	NA	No
UK1665	F		0		No	53	Yes	No	No	NA	No
UK1667	F		0		No	39	Yes	No	No	NA	No
UK1668	F		0		Yes	42	Yes	No	No	NA	No
UK1670	F		0		N/K	66	Yes	No	No	N/K	N/K
UK1671	M		0		No	44	Yes	No	No	NA	No
UK1672	F		0		N/K	65	Yes	No	No	N/K	Yes
UK1674	M		0		N/K	69	Yes	No	No	N/K	N/K
UK1677	F		0		Yes	55	Yes	No	No	NA	No
UK1678	M		0		No	24	No	Yes	No	N/K	No
UK1679	M		0		No	33	Yes	No	No	N/K	No
UK1680	M		0		Yes	81	Yes	No	No	N/K	No
UK1681	F		0		No	50	Yes	No	No	N/K	No
UK1682	F		0		No	43	Yes	No	No	N/K	No
UK1683	M		0		No	47	Yes	No	No	N/K	No
UK1684	F		0		No	45	Yes	No	No	N/K	No
UK1685	F		0		No	73	No	Yes	No	N/K	No
UK1686	F		0		No	35	Yes	No	No	N/K	No
UK1687	F		0		No	21	Yes	No	No	N/K	No
UK1688	M		0		No	81	No	Yes	No	N/K	No
UK1689	F		0		No	43	Yes	No	No	N/K	No
UK1690	M		0		No	79	Yes	No	No	N/K	No
UK1691	M		0		No	55	Yes	No	No	N/K	No
UK1692	F		0		No	52	No	Yes	No	N/K	No
UK1693	F		0		No	42	Yes	No	No	N/K	No
UK1694	F		0		No	37	Yes	No	No	N/K	No
UK1695	F		0		No	35	Yes	No	No	N/K	No
UK1696	F		0		No	63	Yes	No	No	N/K	No
UK1761	M		0		N/K	35	Yes	No	N/K	N/K	N/K
UK1823	N/K		0		N/K	50	Yes	No	N/K	N/K	N/K
UK1827	N/K		0		N/K	66	Yes	No	N/K	N/K	N/K
UK1833	M		0		N/K	51	Yes	No	N/K	N/K	No
UK1834	F		0		N/K	49	Yes	No	N/K	N/K	N/K
UK1835	F		0		N/K	36	Yes	No	N/K	N/K	N/K

## Sheet: SupTable5_ClinicalLRs
			Count	LR univariable	LR multivariable
Location: PPGL vs HNPGL
SDHB	All PVs	HNPGL	66	1.41 (1.08-1.84)	1.85 (1.42-2.42)
		PPGL w/o HN	140	0.88 (0.79-0.98)	0.68 (0.61-0.76)
	MIssense PVs only	HNPGL	37	1.77 (1.31-2.40)	2.43 (1.80-3.29)
		PPGL w/o HN	55	0.77 (0.65-0.92)	0.56 (0.47-0.67)
SDHD	All PVs	HNPGL	61	4.07 (3.37-4.91)	4.39 (3.63-5.30)
		PPGL w/o HN	5	0.10 (0.04-0.23)	0.10 (0.04-0.23)
	MIssense PVs only	HNPGL	31	4.26 (3.54-5.13)	10.56 (8.78-12.72)
		PPGL w/o HN	1	0.04 (0.01-0.28)	0.02 (0.00-0.11)
SDHx Wild-type		HNPGL	97
		PPGL w/o HN	330
Tumour nature: malignant vs benign
SDHB	All PVs	malignant	58	4.66 (3.03-7.17)	6.78 (4.41-10.44)
		benign	141	0.76 (0.69-0.83)	0.52 (0.47-0.57)
	MIssense PVs only	malignant	24	4.27 (2.57-7.08)	6.46 (3.89-10.72)
		benign	66	0.78 (0.69-0.89)	0.52 (0.46-0.59)
SDHD	All PVs	malignant	6	1.50 (0.64-3.50)	1.39 (0.59-3.25)
		benign	58	0.97 (0.89-1.05)	1.05 (0.96-1.13)
	MIssense PVs only	malignant	3	1.50 (0.48-4.69)	1.15 (0.37-3.60)
		benign	29	0.97 (0.86-1.08)	1.27 (1.13-1.42)
SDHx Wild-type		malignant	26
		benign	390
Number: Multiple vs solitary
SDHB	All PVs	Multiple	20	2.28 (1.23-4.22)	2.56 (1.38-4.74)
		Solitary	184	0.94 (0.90-0.99)	0.85 (0.81-0.89)
	MIssense PVs only	Multiple	12	3.04 (1.52-6.08)	2.38 (1.19-4.77)
		Solitary	80	0.91 (0.84-0.99)	1.15 (1.06-1.25)
SDHD	All PVs	Multiple	36	12.70 (7.68-21.00)	9.56 (5.78-15.81)
		Solitary	30	0.47 (0.36-0.62)	0.59 (0.45-0.78)
	MIssense PVs only	Multiple	15	10.91 (6.09-19.55)	9.53 (5.32-17.07)
		Solitary	17	0.56 (0.40-0.77)	0.67 (0.48-0.92)
SDHx Wild-type		Multiple	18
		Solitary	401
Family history: Familial vs isolated
SDHB	All PVs	familial	51	14.31 (6.93-29.52)	19.27 (9.33-39.76)
		isolated	129	0.73 (0.66-0.80)	0.58 (0.53-0.64)
	MIssense PVs only	familial	24	15.95 (7.45-34.16)	18.68 (8.72-40.01)
		isolated	52	0.70 (0.60-0.81)	0.70 (0.60-0.81)
SDHD	All PVs	familial	29	25.25 (12.13-52.54)	26.63 (12.79-55.42)
		isolated	29	0.51 (0.39-0.66)	0.51 (0.39-0.66)
	MIssense PVs only	familial	16	29.93 (14.08-63.61)	54.36 (25.57-115.54)
		isolated	11	0.42 (0.26-0.66)	0.34 (0.21-0.53)
SDHx Wild-type		familial	8
		isolated	396

## Sheet: SupTable6_IHC studies
Cohort	Size	Gene	All PVs		MIssense PVs only		Non-Missense PVs only
			IHC negative (abnormal)	IHC positive (normal)	IHC negative (abnormal)	IHC positive (normal)	IHC negative (abnormal)	IHC positive (normal)
Retrospective	175	SDHB	34	0	20	0	14	0
		SDHC	4	0	1	0	3	0
		SDHD	38	0	33	0	5	0
		RET	0	24	0	20	0	4
		VHL	0	29	0	25	0	4
		NF1	0	12	cliical diagnoses
		Wildtype/untested	3	31
Prospective	45	SDHB	2	0	1	0	1	0
		SDHC	1	0	1	0	0	0
		SDHD	23	0	20	0	3	0
		RET	0	0	0	0	0	0
		VHL	0	0	0	0	0	0
		NF1	0	0	0	0	0	0
		Wildtype/untested	3	16

## Sheet: SupTable7_SSF studies
	SSF result	Pathogenic variants (PVs)			All Rare variants
		All	Missense only	Non-Missense only	All	Missense only	Non-Missense only
SDHA	SSF >97	1	0	1	1	0	1
	SSF ≤97	0	0	0	3	1	2
SDHB	SSF >97	32	20	12	34	20	14
	SSF ≤97	2	0	2	5	0	5
SDHC	SSF >97	2	1	1	3	1	2
	SSF ≤97	1	1	0	3	2	1
SDHD	SSF >97	24	13	11	25	13	12
	SSF ≤97	7	3	4	9	3	6
SDHx wildtype	SSF >97	1
	SSF ≤97	126

## Sheet: SupTable8_ExampleVariants
SDHB variant 1
	(i) Direct estimate of LR			(ii) Conservative estimate of LR (Lower/Upper Confidence Interval, as appropriate)				Likelihood Ratio	Exponent evidence points (LLR)	Evidence Strength		Classification category	Prior Probability	Combined odds of pathogenicity	Exponent Sum	Posterior probability
	LR	(a) LLR	(b) sup/ mod/ strong/ VS only	LR	(a) LLR	(b) sup/ mod/ strong/ VS only		LR towards pathogenicity				Pathogenic	0.1	1514 (2.08+10)	≥10	0.99
DS-VRMV-LR (hot)	59.7	5.58371	Strong	28.5	4.57407	Strong		2.08	1	SUP		Likely pathogenic		81 (2.08+6)	≥6	0.9
No family history	0.7	-0.487016		0.81	-0.287726			4.3264	2	MOD		Likely benign		0.48 (2.08-1)	≤-1	0.05
Non-invasive disease	0.52	-0.892893		0.59	-0.720448			8.99891	3			Benign		0.01 (2.08-6)	≤-6	0.001*
Loss on IHC	17.9	3.939	Mod	14.7	3.67008	Mod		18.7177	4	STRONG
Evidence Subtotal		8.1 (LP)			7.2 (LP)	LP		38.9329	5
								80.9804	6
SDHD variant 1								168.439	7
	(i) Direct estimate of LR			(ii) Conservative estimate of LR (Lower/Upper Confidence Interval, as appropriate)				350.354	8	V/STRONG
	LR	(a) LLR	(b) sup/ mod/ strong/ VS only	LR	(a) LLR	(b) sup/ mod/ strong/ VS only		LR towards Benignity
DS-VRMV-LR (hot)	33.9	4.81099	Strong	14.7	3.67934	Mod		0.480769	-1	SUP
No family history	0.34	-1.47304	[Sup-towards benignity]	0.53	-0.866884			0.231139	-2
Head and Neck disease	10.56	3.21843	Sup	8.78	2.96637	Mod		0.111125	-3
Loss on IHC	18.1	3.95418	Sup	16.6	3.83605	Mod		0.0534253	-4	STRONG
Evidence Subtotal		10.5 (P)			9.6 (LP)	LP
SDHB variant 2
	(i) Direct estimate of LR			(ii) Conservative estimate of LR (Lower/Upper Confidence Interval, as appropriate)
	LR	(a) LLR	(b) sup/ mod/ strong/ VS only	LR	(a) LLR	(b) sup/ mod/ strong/ VS only
DS-VRMV-LR (cold)	28.2	4.55962	Strong	18.8	4.00599	Strong
Positive family history	18.9	4.01323	Strong	8.7	2.95387	Mod
Invasive disease	6.5	2.55582	Mod	3.9	1.85832	Sup
Evidence Subtotal		11.1 (P)			8.8 (LP)	LP
Presented for illustration are three hypothetical variant classifications based on exemplar clinical scenarios of identification in a case of phaeo/PGL. The ACMG points-based variant classification system (Tavtigian et al 2020/Garrett et al 2020) is also presented alongside for reference) 1) We present how for VRMV-LRs and SP-LRs, the LR used could be the (i) direct estimate of the LR (ii) conser…
